# Supplementary material for: Dichlorido[2,4-dimethyl-N-(pyridin-2-yl­methyl­idene)aniline-κ2 N,N′]dimethyl­tin(IV)
Source: Acta Crystallogr Sect E Struct Rep Online. 2011 Mar 26;67(Pt 4):m489–90. doi: 10.1107/S1600536811010439 (PMC3099817; doi:10.1107/S1600536811010439)
Supplement: Supplementary file 2 [file e-67-0m489-Isup2.hkl]

# 
# h,k,l, Fc-squared, Fo-squared, sigma(Fo-squared) and status flag 
# 
data_I
_shelx_title ' KHD18H in Pna2(1)' 
_shelx_refln_list_code          4 
_shelx_F_calc_maximum      419.18 
_exptl_crystal_F_000      2002.00 
_reflns_d_resolution_high  0.7280 
 
loop_ 
 _symmetry_equiv_pos_as_xyz 
 'x, y, z' 
 '-x, -y, z+1/2' 
 'x+1/2, -y+1/2, z' 
 '-x+1/2, y+1/2, z+1/2' 
 
_cell_length_a    15.5069 
_cell_length_b     7.3500 
_cell_length_c    32.1750 
_cell_angle_alpha  90.000 
_cell_angle_beta   90.000 
_cell_angle_gamma  90.000 
 
_shelx_F_squared_multiplier     1.000 
 
loop_ 
 _refln_index_h 
 _refln_index_k 
 _refln_index_l 
 _refln_F_squared_calc 
 _refln_F_squared_meas 
 _refln_F_squared_sigma 
 _refln_observed_status 
   0   0 -44      737.51      746.35    123.94 o 
   2   0 -43      965.55      985.61     84.47 o 
   4   0 -43      359.95      384.58     86.17 o 
   0   1 -43      386.73      342.37     81.19 o 
   1   1 -43       33.91       62.77     68.89 o 
   2   1 -43      351.80      375.27     65.20 o 
   3   1 -43       37.46       96.41     78.55 o 
   4   1 -43        3.23       61.98     63.27 o 
   1   2 -43       82.71       60.52     92.50 o 
   2   2 -43      283.15      276.28    134.68 o 
   0   0 -42      296.42      445.94    104.71 o 
   2   0 -42      277.33      262.33     90.17 o 
   4   0 -42       20.90       52.17     78.06 o 
   6   0 -42      182.49      194.58    108.15 o 
   1   1 -42       37.16      129.36     59.85 o 
   2   1 -42      989.69      913.36     57.52 o 
   3   1 -42        8.15       35.84     56.98 o 
   4   1 -42       82.35      122.82     60.42 o 
   5   1 -42       52.31       76.85     63.11 o 
   6   1 -42      289.31      275.77     68.46 o 
   0   2 -42      126.57       89.32     74.97 o 
   1   2 -42       86.77      127.75     95.21 o 
   2   2 -42      537.19      478.56    100.28 o 
   3   2 -42      114.79      160.54     83.72 o 
   4   2 -42        7.70        2.08     84.75 o 
   1   3 -42      401.43      414.18     85.17 o 
   2   0 -41      363.63      351.17     86.35 o 
   4   0 -41     1307.25     1355.54     91.50 o 
   6   0 -41       35.02      148.23    129.70 o 
   0   1 -41     1845.19     1639.46    327.44 o 
   1   1 -41       36.77       99.88     57.29 o 
   2   1 -41       39.69       71.14     49.78 o 
   3   1 -41        2.08       60.31     60.00 o 
   4   1 -41        8.53       72.07     62.95 o 
   5   1 -41       40.31       70.80     65.03 o 
   6   1 -41       20.13       65.79     56.78 o 
   7   1 -41      142.98      117.74     64.79 o 
   1   2 -41      124.53      106.33     62.38 o 
   2   2 -41        9.69       47.90     66.91 o 
   3   2 -41      161.24      247.85     82.92 o 
   4   2 -41      745.52      684.96     77.54 o 
   5   2 -41      222.37      320.80     83.41 o 
   6   2 -41      150.08      196.35     87.52 o 
   0   3 -41      326.70      302.44    128.13 o 
   1   3 -41      376.11      341.80     86.56 o 
   2   3 -41        6.31       93.87     75.41 o 
   3   3 -41       64.13      122.95     91.92 o 
   4   3 -41        1.10       86.70     86.21 o 
   0   0 -40     1585.28     1780.80    113.57 o 
   2   0 -40      202.99      226.52     84.45 o 
   4   0 -40       45.92      114.00     87.77 o 
   6   0 -40      675.04      689.52    108.81 o 
   8   0 -40      811.36      721.20     91.52 o 
   1   1 -40       15.77       60.18     55.93 o 
   2   1 -40      322.81      416.15     54.20 o 
   3   1 -40       99.13      165.03     63.22 o 
   4   1 -40     1015.12     1221.51     73.24 o 
   5   1 -40       54.16       65.57     51.56 o 
   6   1 -40      159.94      150.77     59.36 o 
   7   1 -40       43.78       50.31     59.22 o 
   8   1 -40       32.71       78.08     72.09 o 
   0   2 -40      756.81      601.98     79.99 o 
   1   2 -40      208.95      133.52     60.77 o 
   2   2 -40      250.30      282.51     75.78 o 
   3   2 -40      100.02       93.36     54.92 o 
   4   2 -40        8.24       21.87     82.37 o 
   5   2 -40      139.21      166.71     72.29 o 
   6   2 -40      248.92      218.70    103.06 o 
   7   2 -40      244.51      241.33     84.86 o 
   1   3 -40      194.97      244.08     79.30 o 
   2   3 -40       70.98       60.43     77.33 o 
   3   3 -40      201.37      202.53     80.39 o 
   4   3 -40      617.06      597.30    101.09 o 
   5   3 -40      307.52      297.73     86.98 o 
   6   3 -40       38.55       61.87     82.47 o 
   0   4 -40       25.12      150.17    152.41 o 
   1   4 -40      343.18      282.24     96.88 o 
   2   4 -40       10.97       30.47     79.49 o 
   2   0 -39     2224.38     2380.50    120.37 o 
   4   0 -39       13.94       39.00     71.21 o 
   6   0 -39      966.35      963.19    104.91 o 
   8   0 -39       45.94       85.36     88.33 o 
   0   1 -39       22.23       68.84     78.55 o 
   1   1 -39       38.55       73.87     50.00 o 
   2   1 -39      729.34      790.18     55.29 o 
   3   1 -39      185.36      154.11     47.38 o 
   4   1 -39       15.47      104.92     59.49 o 
   5   1 -39       82.76      131.94     63.02 o 
   6   1 -39      714.62      825.74     58.45 o 
   7   1 -39        3.78       65.55     57.42 o 
   8   1 -39       25.20       60.88     60.62 o 
   9   1 -39        2.13       46.53     66.74 o 
   1   2 -39      325.59      256.50     63.30 o 
   2   2 -39      871.46      747.71    197.49 o 
   3   2 -39       60.77      104.16     60.91 o 
   4   2 -39       20.72       98.32     65.63 o 
   5   2 -39      110.08      108.51     84.21 o 
   6   2 -39      355.56      287.33     88.04 o 
   7   2 -39      392.83      454.28     85.17 o 
   8   2 -39       16.09       26.33     83.65 o 
   0   3 -39       45.04       42.01     95.30 o 
   1   3 -39       61.45       76.54     70.53 o 
   2   3 -39      286.79      305.78     76.13 o 
   3   3 -39      435.10      384.03     76.36 o 
   4   3 -39       37.60       51.31     71.33 o 
   5   3 -39      466.07      462.91     85.97 o 
   6   3 -39      391.56      369.16     77.39 o 
   7   3 -39       66.88      192.53    119.20 o 
   1   4 -39      493.54      428.99     90.40 o 
   2   4 -39       16.59       94.07     84.03 o 
   3   4 -39      174.80      198.19     74.94 o 
   4   4 -39       13.03       92.87     90.25 o 
   5   4 -39       43.80      105.45     86.72 o 
   0   0 -38     1676.89     2090.21     99.62 o 
   2   0 -38      351.96      370.48     71.64 o 
   4   0 -38      117.39      124.92     72.20 o 
   6   0 -38      204.78      300.22    110.62 o 
   8   0 -38     1628.33     1761.88    179.81 o 
  10   0 -38      537.36      495.60    100.38 o 
   1   1 -38       10.88       35.60     46.01 o 
   2   1 -38     1225.69     1329.96     53.40 o 
   3   1 -38       44.82       65.62     50.64 o 
   4   1 -38     1143.07     1077.81     67.09 o 
   5   1 -38      132.98      146.21     45.09 o 
   6   1 -38      154.86      172.91     57.98 o 
   7   1 -38      111.89      149.12     58.53 o 
   8   1 -38       24.75      100.16     58.79 o 
   9   1 -38       31.44      112.94     74.63 o 
  10   1 -38      299.64      256.87     94.72 o 
   0   2 -38     1316.15     1335.22     89.81 o 
   1   2 -38      366.68      367.75     88.58 o 
   2   2 -38      247.17      282.85     61.05 o 
   3   2 -38      306.26      178.79     58.35 o 
   4   2 -38        6.51       68.61     56.45 o 
   5   2 -38      248.36      300.31     78.94 o 
   6   2 -38      354.15      428.72     83.63 o 
   7   2 -38      210.68      265.63     87.12 o 
   8   2 -38      732.75      595.06     86.60 o 
   9   2 -38      202.14      182.71     85.45 o 
   1   3 -38      266.03      191.24     73.36 o 
   2   3 -38       30.56       22.91     72.62 o 
   3   3 -38      364.68      343.43     72.07 o 
   4   3 -38      663.51      637.86     75.75 o 
   5   3 -38      328.68      339.13     71.68 o 
   6   3 -38      335.58      374.89     87.39 o 
   7   3 -38      362.44      392.03     83.87 o 
   8   3 -38        9.73      109.65     86.99 o 
   0   4 -38       99.94      153.74    102.72 o 
   1   4 -38      301.98      265.40     79.70 o 
   2   4 -38       49.89       54.06     78.56 o 
   3   4 -38      324.00      324.30     80.36 o 
   4   4 -38       23.07       48.81     77.87 o 
   5   4 -38      154.97      201.16     98.71 o 
   6   4 -38       52.64      116.62     87.32 o 
   1   5 -38      327.26      323.45     98.24 o 
   2   5 -38       41.96      145.06    111.37 o 
   2   0 -37      159.59      255.84     73.08 o 
   4   0 -37     2047.40     2134.44     86.50 o 
   6   0 -37      570.31      690.21     88.23 o 
   8   0 -37      140.15      190.12     79.58 o 
  10   0 -37      356.34      438.57     96.25 o 
   0   1 -37     3011.77     2997.74     88.93 o 
   1   1 -37       96.45       92.06     50.43 o 
   2   1 -37       68.02       95.99     53.25 o 
   3   1 -37       45.99       42.50     47.34 o 
   4   1 -37       38.33       66.67     50.80 o 
   5   1 -37       36.84       37.77     53.07 o 
   6   1 -37      131.49      110.10     47.69 o 
   7   1 -37      184.44      175.72     51.63 o 
   8   1 -37     1988.89     1919.70    228.68 o 
   9   1 -37       83.15      116.87     68.46 o 
  10   1 -37       17.85       22.79     59.34 o 
  11   1 -37       52.02       38.24     67.11 o 
   1   2 -37      233.06      168.92     64.92 o 
   2   2 -37       41.56       60.01     59.70 o 
   3   2 -37      493.56      446.09     54.39 o 
   4   2 -37     1456.44     1171.39    247.78 o 
   5   2 -37      333.99      325.86     70.81 o 
   6   2 -37        4.08       29.64     65.06 o 
   7   2 -37       56.77      102.39     74.04 o 
   8   2 -37        1.03       12.38     77.36 o 
   9   2 -37       71.59      171.81     90.20 o 
  10   2 -37       30.58      126.46     97.43 o 
   0   3 -37      450.87      403.64    110.50 o 
   1   3 -37      604.53      517.82     79.67 o 
   2   3 -37       97.43      171.19     70.31 o 
   3   3 -37      178.47      161.20     63.40 o 
   4   3 -37        5.50       24.64     63.55 o 
   5   3 -37       91.87      102.85     78.79 o 
   6   3 -37       65.22      116.50     83.78 o 
   7   3 -37      737.13      676.14     98.93 o 
   8   3 -37      532.60      454.76     86.26 o 
   9   3 -37      382.56      353.76     89.06 o 
   1   4 -37      107.00       81.93     68.52 o 
   2   4 -37       23.21       99.75     68.70 o 
   3   4 -37      514.10      449.54     80.24 o 
   4   4 -37      141.92      207.07     92.51 o 
   5   4 -37      678.67      568.24     94.96 o 
   6   4 -37        8.67       58.07     83.20 o 
   7   4 -37      161.80      213.82     81.06 o 
   8   4 -37       28.11       27.32    142.13 o 
   0   5 -37       37.07      127.40    133.19 o 
   1   5 -37      605.93      626.56     95.17 o 
   2   5 -37        1.48       71.27     98.35 o 
   3   5 -37      114.67      183.32    102.27 o 
   4   5 -37        0.61       54.87     88.80 o 
   0   0 -36     1033.00     1099.82    112.15 o 
   2   0 -36     1425.28     1486.20     78.47 o 
   4   0 -36        4.26       39.92     65.58 o 
   6   0 -36     2019.89     2384.42    114.29 o 
   8   0 -36      359.66      349.84     74.40 o 
  10   0 -36      209.70      248.37     84.08 o 
  12   0 -36       16.71       80.84    102.15 o 
   1   1 -36      341.55      348.43     54.24 o 
   2   1 -36     1773.19     1801.26     83.98 o 
   3   1 -36      267.87      223.72     63.30 o 
   4   1 -36      480.65      535.18     62.00 o 
   5   1 -36        6.18       64.55     47.37 o 
   6   1 -36      717.80      775.28     63.30 o 
   7   1 -36      256.53      214.83     53.18 o 
   8   1 -36      106.88       57.02     55.40 o 
   9   1 -36       70.45      111.44     63.96 o 
  10   1 -36     1231.79      993.17    187.34 o 
  11   1 -36       98.46      124.20     87.09 o 
  12   1 -36      195.02      206.00     92.71 o 
   0   2 -36       29.40       80.28     73.77 o 
   1   2 -36       30.04       28.24     47.83 o 
   2   2 -36     1305.77     1371.90     81.24 o 
   3   2 -36      512.61      516.41     55.11 o 
   4   2 -36        5.17        5.01     46.13 o 
   5   2 -36      111.22       69.71     47.21 o 
   6   2 -36     1276.50     1322.38     77.39 o 
   7   2 -36      153.03      115.27     72.95 o 
   8   2 -36      156.91      281.70     88.87 o 
   9   2 -36      114.99      118.43     77.97 o 
  10   2 -36      239.93      289.83     82.31 o 
  11   2 -36      142.80      176.45    172.66 o 
   1   3 -36      921.77      830.46     83.88 o 
   2   3 -36      533.55      599.68     94.77 o 
   3   3 -36      159.98      197.57     72.14 o 
   4   3 -36      160.75      164.19     69.72 o 
   5   3 -36      479.85      464.01     74.17 o 
   6   3 -36      136.68      187.94     83.75 o 
   7   3 -36      665.04      629.19     75.96 o 
   8   3 -36       12.61       56.86     93.59 o 
   9   3 -36      356.27      350.90     94.26 o 
  10   3 -36       49.75      138.03     88.38 o 
   0   4 -36       33.79       99.22     94.70 o 
   1   4 -36      294.39      318.39     72.19 o 
   2   4 -36      211.03      236.36     73.02 o 
   3   4 -36      756.24      710.53     72.21 o 
   4   4 -36       24.83       58.77     80.32 o 
   5   4 -36      664.10      534.90     83.33 o 
   6   4 -36      270.37      270.18     73.72 o 
   7   4 -36      317.84      303.32    107.98 o 
   8   4 -36       61.78      111.93     79.09 o 
   1   5 -36      463.33      431.75     75.32 o 
   2   5 -36       97.61      157.71     82.31 o 
   3   5 -36      128.12      173.34     96.81 o 
   4   5 -36       12.07       26.14     84.64 o 
   5   5 -36       13.59       63.50     79.88 o 
   6   5 -36        8.95      151.70     96.41 o 
   2   0 -35     2101.08     2191.55     95.08 o 
   4   0 -35      710.72      840.84     84.23 o 
   6   0 -35      157.91      193.79     79.46 o 
   8   0 -35       70.55      114.61     68.45 o 
  10   0 -35      652.65      750.98    107.80 o 
  12   0 -35      183.29      134.50     96.30 o 
   0   1 -35     1537.98     1434.32    129.92 o 
   1   1 -35      440.12      489.42     50.10 o 
   2   1 -35     1785.12     1914.18     57.28 o 
   3   1 -35      447.88      367.84     84.42 o 
   4   1 -35       17.33       51.89     48.97 o 
   5   1 -35       67.71       47.04     48.85 o 
   6   1 -35     1496.15     1515.05    118.29 o 
   7   1 -35      174.57      202.13     50.07 o 
   8   1 -35     1285.67     1263.90    225.04 o 
   9   1 -35       67.89      120.39     57.79 o 
  10   1 -35      766.34      763.62    168.68 o 
  11   1 -35      113.16       94.31     81.35 o 
  12   1 -35      136.18      232.41    159.22 o 
   1   2 -35      412.72      369.20     52.38 o 
   2   2 -35      975.79     1037.42     54.43 o 
   3   2 -35       96.20      137.77     46.32 o 
   4   2 -35      137.65       88.87     46.30 o 
   5   2 -35       14.26        3.50     49.25 o 
   6   2 -35      899.70      923.16     83.61 o 
   7   2 -35      331.85      222.02     63.49 o 
   8   2 -35        4.89        6.17     71.86 o 
   9   2 -35      303.09      322.13     88.00 o 
  10   2 -35      600.21      557.12     90.30 o 
  11   2 -35      103.24      122.60     82.64 o 
  12   2 -35      297.32      293.83     88.28 o 
   0   3 -35      822.43      838.40    106.37 o 
   1   3 -35      530.38      443.87     69.55 o 
   2   3 -35      273.10      225.27     67.73 o 
   3   3 -35      946.78      872.98     66.85 o 
   4   3 -35       60.37      145.92     61.98 o 
   5   3 -35      620.62      728.07     84.77 o 
   6   3 -35      355.04      366.60     75.00 o 
   7   3 -35      316.18      389.78     85.75 o 
   8   3 -35       85.27       61.81     86.97 o 
   9   3 -35      352.61      352.43     83.97 o 
  10   3 -35       45.32        2.92     95.20 o 
  11   3 -35      328.34      365.10     90.45 o 
   1   4 -35      793.61      553.29    158.53 o 
   2   4 -35       65.06       88.74     69.25 o 
   3   4 -35      363.32      372.56     83.28 o 
   4   4 -35       54.39      166.04     85.98 o 
   5   4 -35      354.80      347.33     69.85 o 
   6   4 -35       77.59      102.45     84.48 o 
   7   4 -35      810.93      700.79     82.22 o 
   8   4 -35        0.93       47.92     88.07 o 
   9   4 -35      306.53      260.13     98.06 o 
   0   5 -35        3.18       91.03     95.08 o 
   1   5 -35      164.47      236.31     70.19 o 
   2   5 -35       17.41       42.17     69.44 o 
   3   5 -35      488.59      416.60     87.99 o 
   4   5 -35        2.68       31.70     82.18 o 
   5   5 -35      336.90      300.54     85.86 o 
   6   5 -35       28.00       60.67     90.20 o 
   7   5 -35      231.35      278.11     88.92 o 
   1   6 -35      449.32      436.07     81.94 o 
   2   6 -35      119.67       57.90     96.42 o 
   0   0 -34     4927.67     5039.70    134.75 o 
   2   0 -34       87.83      109.00     56.21 o 
   4   0 -34       73.33       56.22     55.03 o 
   6   0 -34      212.11      231.67     93.28 o 
   8   0 -34     4342.34     4412.74    212.84 o 
  10   0 -34      647.20      689.56    126.48 o 
  12   0 -34      263.01      308.56    130.00 o 
   1   1 -34      239.09      303.45     48.66 o 
   2   1 -34      143.45      129.32     43.18 o 
   3   1 -34      392.59      350.26    102.89 o 
   4   1 -34     3410.44     3566.61    159.79 o 
   5   1 -34       83.68       91.85     40.99 o 
   6   1 -34       12.39       23.24     44.28 o 
   7   1 -34       49.49       24.19     54.71 o 
   8   1 -34        6.28       16.52     49.20 o 
   9   1 -34      221.70      219.57     60.48 o 
  10   1 -34       43.39       12.96     64.40 o 
  11   1 -34       81.43       71.60     71.33 o 
  12   1 -34     1725.77     1632.08    107.99 o 
  13   1 -34      222.66      118.78     97.43 o 
   0   2 -34     5282.18     5474.54    385.63 o 
   1   2 -34     1209.20     1074.67     89.31 o 
   2   2 -34       18.83      -15.17     52.82 o 
   3   2 -34      218.76      216.65     47.34 o 
   4   2 -34      175.08      166.35     50.31 o 
   5   2 -34      220.19      114.06     55.67 o 
   6   2 -34       20.63        6.98     58.45 o 
   7   2 -34      401.19      389.00     67.49 o 
   8   2 -34     1525.09     1453.76    126.62 o 
   9   2 -34      352.03      333.87     77.33 o 
  10   2 -34        1.91       63.06     76.16 o 
  11   2 -34       63.58      165.09     94.69 o 
  12   2 -34       59.53       80.66     85.60 o 
   1   3 -34      194.57      200.45     73.50 o 
   2   3 -34       73.33      165.68     69.89 o 
   3   3 -34     1064.29     1040.51     69.37 o 
   4   3 -34      686.41      664.81     76.77 o 
   5   3 -34      663.70      547.28     63.92 o 
   6   3 -34       81.00       75.95     62.31 o 
   7   3 -34      213.22      303.23     85.42 o 
   8   3 -34       13.75       61.70     70.27 o 
   9   3 -34      184.98      142.59     85.99 o 
  10   3 -34       83.91      157.86     84.53 o 
  11   3 -34      217.45      228.36    109.69 o 
   0   4 -34      405.40      352.25    103.17 o 
   1   4 -34     1012.66      894.95     70.97 o 
   2   4 -34       32.57       37.76     60.74 o 
   3   4 -34       80.89       27.56     61.67 o 
   4   4 -34       12.93       70.94     70.44 o 
   5   4 -34      188.34      170.99     77.97 o 
   6   4 -34       16.79       17.10     75.87 o 
   7   4 -34      787.22      896.14     80.94 o 
   8   4 -34      381.60      303.98     85.52 o 
   9   4 -34      995.91      894.46    107.36 o 
  10   4 -34        8.11       39.66     96.40 o 
   1   5 -34      348.30      385.76     78.52 o 
   2   5 -34        7.70       56.13     74.84 o 
   3   5 -34      577.73      506.62     91.24 o 
   4   5 -34       28.23      127.47     69.88 o 
   5   5 -34      820.32      763.14     82.95 o 
   6   5 -34        3.78       41.44     94.09 o 
   7   5 -34      241.75      328.17     76.73 o 
   8   5 -34       31.06      112.95     85.83 o 
   0   6 -34      104.38      133.46    113.16 o 
   1   6 -34      531.67      493.29     81.18 o 
   2   6 -34       16.09       98.27     84.36 o 
   3   6 -34       90.02      151.87     98.81 o 
   4   6 -34        5.35       14.16     90.92 o 
   2   0 -33      994.02     1126.68    113.71 o 
   4   0 -33     4399.26     4514.65     89.29 o 
   6   0 -33     1206.19     1484.82     83.84 o 
   8   0 -33      380.64      304.24     70.76 o 
  10   0 -33     1779.92     1941.46     93.00 o 
  12   0 -33     1699.42     1786.25    259.57 o 
  14   0 -33       97.81       86.75    182.03 o 
   0   1 -33     1622.78     1651.37     78.90 o 
   1   1 -33      129.74      143.75     43.01 o 
   2   1 -33     1754.63     1781.86     60.49 o 
   3   1 -33      170.53      127.96     47.15 o 
   4   1 -33       12.69        6.86     46.96 o 
   5   1 -33       50.05       30.41     45.27 o 
   6   1 -33     1981.05     1893.98    153.63 o 
   7   1 -33       16.72        9.79     44.39 o 
   8   1 -33      796.20      796.71    144.48 o 
   9   1 -33      126.79       88.33     62.41 o 
  10   1 -33      238.67      195.47     83.41 o 
  11   1 -33      109.02      126.53     69.25 o 
  12   1 -33       18.88       49.40     75.98 o 
  13   1 -33      135.00      181.27     84.21 o 
   1   2 -33     1086.10     1019.55     71.70 o 
   2   2 -33      929.98     1012.10     62.77 o 
   3   2 -33      861.10      836.20     49.37 o 
   4   2 -33     1592.54     1604.84     52.39 o 
   5   2 -33      674.67      564.16    125.48 o 
   6   2 -33      371.46      362.63     58.72 o 
   7   2 -33      199.67      264.26     78.32 o 
   8   2 -33        9.75       23.86     64.91 o 
   9   2 -33      283.32      281.36     86.71 o 
  10   2 -33      413.12      323.86     75.54 o 
  11   2 -33      250.62      274.74     79.34 o 
  12   2 -33      679.68      563.34    444.75 o 
  13   2 -33      397.96      325.88    113.98 o 
   0   3 -33     1973.06     1904.49     89.21 o 
   1   3 -33      477.92      470.99     60.73 o 
   2   3 -33      494.98      419.57     70.52 o 
   3   3 -33      709.99      631.35     60.21 o 
   4   3 -33       30.71        7.09     65.40 o 
   5   3 -33      489.94      494.33     67.00 o 
   6   3 -33      458.43      601.64     85.55 o 
   7   3 -33      358.70      348.98     70.22 o 
   8   3 -33      630.19      624.82     87.74 o 
   9   3 -33      410.63      305.13     71.18 o 
  10   3 -33      150.55      218.80     92.12 o 
  11   3 -33      314.87      350.68     89.65 o 
  12   3 -33       11.05      119.33    102.36 o 
   1   4 -33      789.54      705.45     71.38 o 
   2   4 -33      164.24      190.52     58.37 o 
   3   4 -33      624.26      569.37     69.61 o 
   4   4 -33       35.80       99.00     68.91 o 
   5   4 -33      561.30      514.32     68.85 o 
   6   4 -33        3.57       60.18     64.87 o 
   7   4 -33      723.52      716.48     85.49 o 
   8   4 -33       36.18       45.89     68.68 o 
   9   4 -33      414.25      523.86    113.37 o 
  10   4 -33        0.69       25.25     90.42 o 
  11   4 -33      343.06      385.04    107.52 o 
   0   5 -33       53.68       25.75    131.75 o 
   1   5 -33      746.94      718.94     76.98 o 
   2   5 -33        6.02       36.70     72.89 o 
   3   5 -33      542.36      512.55     91.15 o 
   4   5 -33        4.72       52.29     81.58 o 
   5   5 -33      730.03      700.01     83.67 o 
   6   5 -33       13.18       88.56     73.14 o 
   7   5 -33      512.37      597.79     97.18 o 
   8   5 -33       33.16       63.96     76.12 o 
   9   5 -33      465.26      337.80     89.11 o 
   1   6 -33      246.85      214.66     77.16 o 
   2   6 -33      264.06      272.92     86.51 o 
   3   6 -33      189.16      254.18     85.05 o 
   4   6 -33       50.98      124.58     87.01 o 
   5   6 -33       86.50      159.47     97.77 o 
   6   6 -33       16.36       86.17     83.37 o 
   0   0 -32      196.97      200.43     86.84 o 
   2   0 -32     6743.28     6634.74    442.48 o 
   4   0 -32      206.10      185.60     59.98 o 
   6   0 -32     5238.12     5149.94    103.28 o 
   8   0 -32      510.96      487.29     65.34 o 
  10   0 -32      689.02      758.62    134.63 o 
  12   0 -32      556.22      405.94     77.91 o 
  14   0 -32      428.18      345.59    161.72 o 
   1   1 -32      572.27      556.93     44.55 o 
   2   1 -32     1845.52     1934.43     49.07 o 
   3   1 -32      212.47      218.89     48.28 o 
   4   1 -32      134.37      108.22     50.96 o 
   5   1 -32        4.87       62.78     42.68 o 
   6   1 -32     2043.59     2160.74     49.29 o 
   7   1 -32       96.69      138.33     43.52 o 
   8   1 -32       60.62       60.39     48.38 o 
   9   1 -32      157.90      129.78     53.85 o 
  10   1 -32     1317.74     1166.12    435.23 o 
  11   1 -32        6.20        6.58     71.61 o 
  12   1 -32        0.42       43.38     73.78 o 
  13   1 -32        4.89       91.84     80.54 o 
  14   1 -32      417.80      399.73     88.60 o 
   0   2 -32      139.79      151.50     57.32 o 
   1   2 -32      242.31      258.57     41.37 o 
   2   2 -32     1270.53     1306.02     74.47 o 
   3   2 -32     1832.61     1726.71    109.76 o 
   4   2 -32       16.25       -1.52     46.70 o 
   5   2 -32      620.20      485.02    121.92 o 
   6   2 -32     1166.30     1216.29    117.71 o 
   7   2 -32      142.39      143.33     64.24 o 
   8   2 -32      209.50      247.05    120.50 o 
   9   2 -32      290.03      254.53     70.95 o 
  10   2 -32      907.18      920.37     84.63 o 
  11   2 -32      743.94      631.96     74.23 o 
  12   2 -32       26.99       56.90     71.68 o 
  13   2 -32      416.63      364.47    114.23 o 
   1   3 -32     1134.04     1042.30     62.56 o 
   2   3 -32     1412.77     1510.36     66.54 o 
   3   3 -32      290.20      245.41     55.33 o 
   4   3 -32      182.50      216.00     72.05 o 
   5   3 -32      145.64      128.40     64.21 o 
   6   3 -32      181.33      196.33     64.17 o 
   7   3 -32      827.65      718.48     71.18 o 
   8   3 -32       20.73       62.34     67.65 o 
   9   3 -32      507.00      569.06     80.02 o 
  10   3 -32      576.24      502.54     84.50 o 
  11   3 -32      293.92      312.51     95.86 o 
  12   3 -32       36.63      132.14     83.75 o 
  13   3 -32       24.54       71.12     87.09 o 
   0   4 -32      167.25      156.08     86.03 o 
   1   4 -32      396.24      324.13     74.90 o 
   2   4 -32       81.43       76.58     63.69 o 
   3   4 -32     1531.11     1595.04     77.78 o 
   4   4 -32       67.68      123.76     65.86 o 
   5   4 -32     1234.87     1101.12     81.51 o 
   6   4 -32       62.72       56.75    122.68 o 
   7   4 -32      390.79      360.99     75.66 o 
   8   4 -32       49.46       61.91     75.30 o 
   9   4 -32      106.22       74.06     71.10 o 
  10   4 -32       97.38      123.11     99.16 o 
  11   4 -32      471.05      503.48     87.78 o 
   1   5 -32      975.73      778.05     75.39 o 
   2   5 -32       64.49      129.09     64.48 o 
   3   5 -32       94.56      147.87     74.18 o 
   4   5 -32       20.26       48.81     67.78 o 
   5   5 -32      318.48      373.64     90.04 o 
   6   5 -32       22.77       58.48     77.68 o 
   7   5 -32     1060.51      909.08     84.51 o 
   8   5 -32        1.30       50.73     90.30 o 
   9   5 -32      748.34      730.53     88.31 o 
  10   5 -32       15.45       36.87    140.64 o 
   0   6 -32       19.66       83.63    105.17 o 
   1   6 -32      106.81      128.42     81.89 o 
   2   6 -32      104.49      164.26     80.22 o 
   3   6 -32      475.13      467.72     94.14 o 
   4   6 -32        5.04       63.02     72.19 o 
   5   6 -32      373.43      336.10     91.54 o 
   6   6 -32       85.16      116.24     88.23 o 
   7   6 -32      170.34      222.67     89.45 o 
   2   0 -31      149.48      173.46     55.25 o 
   4   0 -31     6563.96     6619.16    384.37 o 
   6   0 -31      393.71      320.05    105.74 o 
   8   0 -31       56.42       51.52     68.79 o 
  10   0 -31      196.67      170.19     65.37 o 
  12   0 -31     2717.40     2765.74    418.93 o 
  14   0 -31      180.72      114.51    169.42 o 
   0   1 -31     4781.28     4905.96     86.78 o 
   1   1 -31      582.15      562.61     37.77 o 
   2   1 -31     1365.90     1441.01     47.46 o 
   3   1 -31      675.65      690.62     53.73 o 
   4   1 -31      140.83      172.64     69.63 o 
   5   1 -31        7.43       23.47     40.08 o 
   6   1 -31     1219.82     1229.24     52.48 o 
   7   1 -31      395.68      389.80     41.77 o 
   8   1 -31     3741.12     3728.70    402.20 o 
   9   1 -31      347.33      316.38     55.89 o 
  10   1 -31      123.74       98.38     53.80 o 
  11   1 -31       73.36       54.01     69.24 o 
  12   1 -31      525.24      601.66     86.99 o 
  13   1 -31       71.79      146.53     76.65 o 
  14   1 -31      137.02      190.85     87.22 o 
   1   2 -31      204.92      176.43     39.33 o 
   2   2 -31      636.87      661.26     51.46 o 
   3   2 -31     1361.65     1431.75     53.88 o 
   4   2 -31     3630.49     3798.66    118.84 o 
   5   2 -31      772.25      782.47    183.26 o 
   6   2 -31      342.80      322.66     51.26 o 
   7   2 -31      142.60      137.29     77.28 o 
   8   2 -31       21.44       29.59     57.24 o 
   9   2 -31      379.51      388.07     86.16 o 
  10   2 -31      258.53      250.96     65.82 o 
  11   2 -31      501.41      538.83     91.30 o 
  12   2 -31      812.46      902.06     97.83 o 
  13   2 -31      648.94      460.35    294.45 o 
  14   2 -31      145.20      182.38    108.91 o 
   0   3 -31     4485.03     4322.12    128.96 o 
   1   3 -31     1244.90     1184.13     78.64 o 
   2   3 -31      108.16      100.00     69.50 o 
   3   3 -31      979.93      915.45     62.85 o 
   4   3 -31      229.95      213.00     55.40 o 
   5   3 -31      539.90      524.07     65.53 o 
   6   3 -31       55.47      109.55     59.66 o 
   7   3 -31      676.01      724.82     77.52 o 
   8   3 -31     1084.03     1150.94     84.62 o 
   9   3 -31      605.60      566.09     65.80 o 
  10   3 -31      140.66      131.13    104.63 o 
  11   3 -31      305.83      282.29     86.98 o 
  12   3 -31       10.14       54.51     82.68 o 
  13   3 -31      122.80      110.31    101.27 o 
   1   4 -31      536.36      426.19     64.08 o 
   2   4 -31      100.25       61.61     71.37 o 
   3   4 -31     1167.71     1043.97     68.02 o 
   4   4 -31      112.33       92.13     59.02 o 
   5   4 -31     1645.10     1518.20     93.14 o 
   6   4 -31       20.11       30.49     60.97 o 
   7   4 -31      760.77      673.91     70.77 o 
   8   4 -31       13.61       94.52     81.72 o 
   9   4 -31      119.72      190.64     77.60 o 
  10   4 -31       30.17       67.61     72.60 o 
  11   4 -31      287.92      308.01     87.12 o 
  12   4 -31       21.45       81.17     94.55 o 
   0   5 -31        5.63        7.51     87.11 o 
   1   5 -31      858.13      773.40     75.45 o 
   2   5 -31       25.87       49.29     60.98 o 
   3   5 -31      379.91      375.29     82.86 o 
   4   5 -31        7.83      122.65     80.47 o 
   5   5 -31      384.03      295.20     75.76 o 
   6   5 -31       15.65       71.05     74.39 o 
   7   5 -31      737.40      654.06     82.55 o 
   8   5 -31        3.55       63.68     78.90 o 
   9   5 -31     1115.77     1041.11    107.05 o 
  10   5 -31        2.78       68.45     89.54 o 
   1   6 -31      512.49      487.68     84.56 o 
   2   6 -31      224.32      254.98     79.92 o 
   3   6 -31      259.70      256.27     91.74 o 
   4   6 -31       19.50       72.92     82.65 o 
   5   6 -31      601.36      486.83     84.59 o 
   6   6 -31       11.57       85.91     77.91 o 
   7   6 -31      360.22      323.00     88.94 o 
   8   6 -31       78.34      125.68    107.78 o 
   0   7 -31      498.12      481.92    121.86 o 
   1   7 -31      276.39      208.07     85.57 o 
   2   7 -31       39.81       51.01     85.15 o 
   3   7 -31      120.11      201.18    106.09 o 
   0   0 -30     5322.55     5235.07    101.55 o 
   2   0 -30     1255.14     1368.40     65.94 o 
   4   0 -30      758.26      647.09     61.56 o 
   6   0 -30     1279.05     1368.99     85.20 o 
   8   0 -30     7285.37     7817.91    696.93 o 
  10   0 -30      397.36      433.36     77.38 o 
  12   0 -30       87.31        0.92     83.96 o 
  14   0 -30      367.83      274.08    150.00 o 
   1   1 -30      131.96      161.75     37.45 o 
   2   1 -30      648.61      700.27     48.11 o 
   3   1 -30      672.73      665.20     49.32 o 
   4   1 -30     6579.57     6929.70    125.50 o 
   5   1 -30       83.06       79.59     42.47 o 
   6   1 -30      626.10      620.53     42.05 o 
   7   1 -30      333.08      341.52     45.98 o 
   8   1 -30        7.02       -8.63     41.45 o 
   9   1 -30      233.83      244.29     54.19 o 
  10   1 -30      490.49      341.72    148.94 o 
  11   1 -30      396.68      448.19     65.65 o 
  12   1 -30     1892.98     1954.03    284.44 o 
  13   1 -30      311.29      392.96     74.62 o 
  14   1 -30       46.05       75.19     80.51 o 
  15   1 -30       96.36       89.38     86.40 o 
   0   2 -30     4252.24     4339.70    203.67 o 
   1   2 -30      965.09      848.35    138.52 o 
   2   2 -30      208.40      227.58     51.21 o 
   3   2 -30      638.40      653.15     41.37 o 
   4   2 -30      378.38      370.73     42.71 o 
   5   2 -30      375.62      318.25     86.34 o 
   6   2 -30      449.38      441.47     50.67 o 
   7   2 -30      275.25      271.48     58.26 o 
   8   2 -30     1759.88     1899.77    184.10 o 
   9   2 -30      202.18      225.72     69.19 o 
  10   2 -30      129.23      160.00     67.09 o 
  11   2 -30      242.25      253.36     76.34 o 
  12   2 -30       55.94      140.74     82.68 o 
  13   2 -30      166.64      122.13     98.29 o 
  14   2 -30      211.68      358.21    131.26 o 
   1   3 -30      534.21      523.01     59.72 o 
   2   3 -30      339.23      427.37     63.87 o 
   3   3 -30     1940.61     1829.09     66.16 o 
   4   3 -30      644.61      776.87     63.75 o 
   5   3 -30     2083.70     2106.82     83.22 o 
   6   3 -30      265.54      269.40     66.34 o 
   7   3 -30      248.97      257.14     65.99 o 
   8   3 -30       47.40       21.08     64.64 o 
   9   3 -30      278.39      217.96     72.20 o 
  10   3 -30      252.91      240.24     71.96 o 
  11   3 -30      627.48      539.23     77.06 o 
  12   3 -30      720.58      607.81     92.11 o 
  13   3 -30      812.89      696.61     94.74 o 
  14   3 -30       44.50       34.43     89.31 o 
   0   4 -30     1258.61     1085.24    114.81 o 
   1   4 -30     1374.08     1363.36     60.29 o 
   2   4 -30        2.93       86.03     66.86 o 
   3   4 -30      413.56      363.44     72.33 o 
   4   4 -30       93.47      140.08     62.04 o 
   5   4 -30      697.29      646.50     67.26 o 
   6   4 -30       42.40       60.29     73.77 o 
   7   4 -30     1368.80     1377.12     77.12 o 
   8   4 -30      505.56      503.47     68.10 o 
   9   4 -30      988.27     1071.53     87.48 o 
  10   4 -30        0.50       66.55     84.27 o 
  11   4 -30      311.58      365.22     85.49 o 
  12   4 -30       59.80       29.07     77.91 o 
  13   4 -30      116.30      141.33     89.16 o 
   1   5 -30      406.47      454.76     79.33 o 
   2   5 -30        4.13      -16.66     65.97 o 
   3   5 -30     1122.96     1007.02     87.62 o 
   4   5 -30      168.18      125.19     63.62 o 
   5   5 -30     1019.52      835.30     74.65 o 
   6   5 -30        3.84      -12.32     91.25 o 
   7   5 -30      578.66      585.54     70.59 o 
   8   5 -30        4.74       36.16     77.00 o 
   9   5 -30      322.66      233.55     74.86 o 
  10   5 -30        3.60       93.35     81.63 o 
  11   5 -30      170.51      138.02     89.01 o 
   0   6 -30      182.51      293.23    138.21 o 
   1   6 -30      780.83      742.47     73.92 o 
   2   6 -30       27.85       49.91     69.86 o 
   3   6 -30      171.66      128.72     80.00 o 
   4   6 -30        6.00      118.87     71.94 o 
   5   6 -30      178.98      134.78     94.44 o 
   6   6 -30       28.73       -2.35     91.19 o 
   7   6 -30      546.29      594.27     80.73 o 
   8   6 -30      142.26      175.05     81.11 o 
   9   6 -30      486.20      494.22    104.24 o 
   1   7 -30      137.68      139.04     88.87 o 
   2   7 -30       68.76       71.55     88.80 o 
   3   7 -30       79.48       96.27    100.17 o 
   4   7 -30      331.63      288.85     97.00 o 
   2   0 -29     2689.65     2967.84     75.24 o 
   4   0 -29        0.74       -7.80     53.72 o 
   6   0 -29      833.36      632.37     79.13 o 
   8   0 -29      408.79      361.08     56.07 o 
  10   0 -29      888.99     1071.63     93.22 o 
  12   0 -29       53.67      124.69     80.40 o 
  14   0 -29      419.88      299.85    144.10 o 
   0   1 -29      630.84      649.05     49.21 o 
   1   1 -29      406.18      395.68     39.38 o 
   2   1 -29     7127.93     7412.03    221.35 o 
   3   1 -29      962.43     1007.66     49.82 o 
   4   1 -29       81.02      108.83     44.12 o 
   5   1 -29      283.41      289.44     40.72 o 
   6   1 -29     9600.98    10177.05    298.27 o 
   7   1 -29      550.89      546.75     44.94 o 
   8   1 -29      611.91      636.46     43.16 o 
   9   1 -29      120.34       92.00     47.56 o 
  10   1 -29     1133.73      972.22    389.45 o 
  11   1 -29      644.99      596.77     62.39 o 
  12   1 -29       35.84       86.53     81.30 o 
  13   1 -29      186.56      272.44     85.45 o 
  14   1 -29     2033.90     2148.55    263.66 o 
  15   1 -29      166.09      126.69     83.94 o 
   1   2 -29     1158.92      958.75    176.47 o 
   2   2 -29     2521.09     2578.35    118.61 o 
   3   2 -29      520.27      574.74     45.17 o 
   4   2 -29       19.37       35.50     35.74 o 
   5   2 -29       20.75       32.18     40.85 o 
   6   2 -29     2693.40     2361.46    443.42 o 
   7   2 -29      586.02      543.86    116.30 o 
   8   2 -29      141.72      183.52     55.34 o 
   9   2 -29      165.22      231.46     71.74 o 
  10   2 -29     1279.99     1202.38     79.59 o 
  11   2 -29       88.99      130.39     71.20 o 
  12   2 -29       76.70       79.45     77.34 o 
  13   2 -29       83.21       41.26     71.68 o 
  14   2 -29      405.21      347.01     91.56 o 
  15   2 -29      102.86       74.61    110.78 o 
   0   3 -29      118.73       98.58     69.49 o 
   1   3 -29      227.62      169.84     66.41 o 
   2   3 -29      610.47      582.20     61.83 o 
   3   3 -29     2430.16     2346.17     69.58 o 
   4   3 -29      176.64      231.57     52.41 o 
   5   3 -29     2141.69     1944.78    137.61 o 
   6   3 -29      833.08      930.22     96.61 o 
   7   3 -29      348.81      315.05     77.24 o 
   8   3 -29       32.55       43.52     66.39 o 
   9   3 -29      140.22      151.74     60.11 o 
  10   3 -29      281.99      247.48     69.46 o 
  11   3 -29     1253.43     1192.70     88.71 o 
  12   3 -29       29.41       30.70     84.53 o 
  13   3 -29      637.11      673.61     85.16 o 
  14   3 -29      350.50      444.07     98.04 o 
   1   4 -29     2080.49     1727.47    201.79 o 
   2   4 -29     1368.60     1419.49     75.07 o 
   3   4 -29      572.64      651.91     63.74 o 
   4   4 -29       87.14       41.04     61.88 o 
   5   4 -29      383.09      390.76     63.91 o 
   6   4 -29       70.83      175.16     73.13 o 
   7   4 -29     2034.79     1827.11    129.42 o 
   8   4 -29       50.07       74.89     68.14 o 
   9   4 -29      909.77      944.64    137.65 o 
  10   4 -29      293.72      304.20     76.83 o 
  11   4 -29      539.38      463.11     75.99 o 
  12   4 -29       26.28       79.00     76.45 o 
  13   4 -29       10.91       68.10     94.88 o 
   0   5 -29       93.91       66.85     87.58 o 
   1   5 -29      143.24      196.11     68.47 o 
   2   5 -29        9.89       18.62     60.74 o 
   3   5 -29     1598.43     1436.18    117.11 o 
   4   5 -29       46.73       66.46     61.21 o 
   5   5 -29     1081.76      978.26     87.43 o 
   6   5 -29       55.18      134.11     94.88 o 
   7   5 -29      550.16      579.24     88.88 o 
   8   5 -29       37.96       73.94     74.49 o 
   9   5 -29       95.50       73.38     80.66 o 
  10   5 -29        2.15       66.14     73.54 o 
  11   5 -29      238.24      287.94     79.79 o 
   1   6 -29      932.36      822.22     82.35 o 
   2   6 -29      385.49      338.59     71.09 o 
   3   6 -29       56.20      111.77     77.20 o 
   4   6 -29       19.83       72.39     69.04 o 
   5   6 -29       55.36      150.08     70.96 o 
   6   6 -29        5.13       77.74     88.18 o 
   7   6 -29     1015.72     1098.10    125.89 o 
   8   6 -29       35.42      125.41     85.61 o 
   9   6 -29      710.23      591.74     86.49 o 
   0   7 -29       32.86       15.69    138.62 o 
   1   7 -29       92.06      130.01     91.73 o 
   2   7 -29      204.29      330.76     89.83 o 
   3   7 -29      263.73      242.48    105.55 o 
   4   7 -29       10.36       79.37     88.94 o 
   5   7 -29      428.24      338.23     90.21 o 
   6   7 -29       70.69      197.58    102.14 o 
   0   0 -28     7372.97     7315.43    123.94 o 
   2   0 -28     7102.71     7294.09     86.06 o 
   4   0 -28      139.63      253.56     90.72 o 
   6   0 -28    12043.32    13033.14    154.06 o 
   8   0 -28     3879.51     3964.59    175.49 o 
  10   0 -28        3.70        2.94     67.59 o 
  12   0 -28      128.26       89.89     75.22 o 
  14   0 -28      510.89      435.53    145.97 o 
  16   0 -28      370.16      307.80    125.10 o 
   1   1 -28     1094.81     1064.45     39.93 o 
   2   1 -28      853.96      915.89     42.43 o 
   3   1 -28     1085.74      993.08     42.72 o 
   4   1 -28     4263.84     4440.38    112.83 o 
   5   1 -28      271.92      268.68     46.44 o 
   6   1 -28     2980.60     3099.05    139.63 o 
   7   1 -28      419.16      373.65     40.88 o 
   8   1 -28       78.91       98.41     43.08 o 
   9   1 -28      136.51      122.48     45.76 o 
  10   1 -28      493.54      441.85    221.60 o 
  11   1 -28      173.53      139.82     69.67 o 
  12   1 -28     1615.37     1745.67    137.41 o 
  13   1 -28      206.56      242.00     81.01 o 
  14   1 -28      800.40      657.47     79.43 o 
  15   1 -28       64.87       67.89     78.72 o 
  16   1 -28       73.33       58.88    144.95 o 
   0   2 -28     3602.59     3600.98    228.09 o 
   1   2 -28      385.87      308.63     77.94 o 
   2   2 -28     1418.62     1512.75     55.23 o 
   3   2 -28     1570.22     1666.95     51.21 o 
   4   2 -28      188.47      233.94     37.40 o 
   5   2 -28      255.69      195.47     72.64 o 
   6   2 -28     2204.00     2250.24     73.54 o 
   7   2 -28      474.59      501.63     54.06 o 
   8   2 -28     1896.17     1828.40    210.78 o 
   9   2 -28      271.23      306.38     63.77 o 
  10   2 -28      714.78      745.72     68.96 o 
  11   2 -28      817.42      729.05     79.52 o 
  12   2 -28      305.64      278.81     81.69 o 
  13   2 -28      399.71      399.47     76.96 o 
  14   2 -28      887.03      687.53    500.59 o 
  15   2 -28      287.40      317.59    109.15 o 
   1   3 -28     1214.54     1227.01     63.69 o 
   2   3 -28     2581.02     2642.05     78.09 o 
   3   3 -28     1918.96     1704.16    207.57 o 
   4   3 -28      443.64      454.81     59.62 o 
   5   3 -28     1321.95     1371.88     59.06 o 
   6   3 -28       36.47       33.85     58.47 o 
   7   3 -28     1352.44     1182.28    107.37 o 
   8   3 -28       21.96       28.56     64.42 o 
   9   3 -28      292.91      324.45     72.85 o 
  10   3 -28      275.40      257.11     76.52 o 
  11   3 -28      607.87      623.70     73.19 o 
  12   3 -28      345.61      356.86     70.33 o 
  13   3 -28      656.57      520.07     82.91 o 
  14   3 -28       19.68       74.57    109.11 o 
  15   3 -28      296.44      250.37     81.35 o 
   0   4 -28      710.50      799.07     77.72 o 
   1   4 -28     2032.22     2070.13     75.34 o 
   2   4 -28      132.73      104.64     67.40 o 
   3   4 -28     1963.57     1885.87     78.52 o 
   4   4 -28       12.06       49.90     53.96 o 
   5   4 -28     1667.01     1550.40     63.37 o 
   6   4 -28       64.53       50.26     58.60 o 
   7   4 -28      772.17      635.51     62.48 o 
   8   4 -28      471.22      424.45     69.11 o 
   9   4 -28      771.97      699.83    103.50 o 
  10   4 -28      303.13      274.95     90.56 o 
  11   4 -28      529.02      538.97     96.32 o 
  12   4 -28       13.45       58.13     98.46 o 
  13   4 -28      196.52      242.21    100.33 o 
  14   4 -28       73.78       96.60     91.53 o 
   1   5 -28      977.68      846.74     98.06 o 
   2   5 -28       33.29        6.52     66.68 o 
   3   5 -28      571.91      631.30     82.61 o 
   4   5 -28       67.76      102.25     65.37 o 
   5   5 -28      649.15      641.78     63.36 o 
   6   5 -28       20.07      -20.40     66.94 o 
   7   5 -28     1396.49     1217.45     78.78 o 
   8   5 -28        0.22       11.22     72.05 o 
   9   5 -28      555.63      578.42     87.66 o 
  10   5 -28       19.12       51.91     95.23 o 
  11   5 -28      265.63      309.71     99.19 o 
  12   5 -28        2.09       49.70    107.73 o 
   0   6 -28       90.98       86.81     94.74 o 
   1   6 -28      711.67      583.34     80.70 o 
   2   6 -28       84.27       43.96     78.06 o 
   3   6 -28      471.81      458.06     87.37 o 
   4   6 -28        3.12       92.41     83.21 o 
   5   6 -28      405.91      445.89     83.32 o 
   6   6 -28       51.65      120.16     70.19 o 
   7   6 -28      463.84      482.50     82.04 o 
   8   6 -28      165.65      194.19     88.86 o 
   9   6 -28      655.36      650.16    110.49 o 
  10   6 -28      142.32       95.40    101.44 o 
   1   7 -28      349.70      370.61     85.43 o 
   2   7 -28      452.17      392.62     79.48 o 
   3   7 -28      162.00      233.51    124.01 o 
   4   7 -28       54.73      133.26     88.97 o 
   5   7 -28      221.08      277.58     89.38 o 
   6   7 -28       71.56       67.84     88.00 o 
   7   7 -28      421.77      213.53    101.20 o 
   2   0 -27      269.51      306.44     62.57 o 
   4   0 -27    16667.33    16318.36    180.31 o 
   6   0 -27     1285.90     1348.86     81.76 o 
   8   0 -27      953.33      978.95     63.26 o 
  10   0 -27      154.25      152.38     58.30 o 
  12   0 -27     3371.84     3330.95    376.07 o 
  14   0 -27      190.18      149.65    119.14 o 
  16   0 -27      232.45      156.29    112.03 o 
   0   1 -27     8460.04     8376.48    145.76 o 
   1   1 -27     1250.80     1217.88     38.06 o 
   2   1 -27      256.64      322.46     41.62 o 
   3   1 -27      188.31      182.32     45.60 o 
   4   1 -27      328.61      339.52     40.02 o 
   5   1 -27       46.85       37.03     38.29 o 
   6   1 -27      110.25      124.00     41.17 o 
   7   1 -27      578.39      560.91     44.25 o 
   8   1 -27     7633.93     8141.96    254.63 o 
   9   1 -27      177.43      188.40     48.27 o 
  10   1 -27      184.70      131.83     88.73 o 
  11   1 -27       18.14       30.24     77.07 o 
  12   1 -27       62.64       88.90     56.47 o 
  13   1 -27      159.82      145.92     69.94 o 
  14   1 -27      242.35      209.53     67.91 o 
  15   1 -27       42.01       21.84     82.03 o 
  16   1 -27     1363.75     1130.07    155.49 o 
   1   2 -27      339.32      259.66     78.00 o 
   2   2 -27      111.10       86.83     44.48 o 
   3   2 -27     2401.91     2372.98     49.33 o 
   4   2 -27     5891.09     6124.24    178.99 o 
   5   2 -27     1576.44     1512.77     46.10 o 
   6   2 -27      132.50      137.90     58.67 o 
   7   2 -27      519.91      453.44     59.11 o 
   8   2 -27        9.45       -6.05     51.52 o 
   9   2 -27      122.81      121.50     54.02 o 
  10   2 -27      291.54      238.56     81.23 o 
  11   2 -27      616.29      508.83     81.23 o 
  12   2 -27     2652.25     2667.74    190.74 o 
  13   2 -27     1409.16     1269.64     81.67 o 
  14   2 -27       12.40       54.73     87.42 o 
  15   2 -27      108.47      117.94     82.53 o 
  16   2 -27       33.79      -24.29    126.64 o 
   0   3 -27     6056.73     6200.16    130.51 o 
   1   3 -27     2783.32     2743.04     75.75 o 
   2   3 -27       66.18      111.52     56.17 o 
   3   3 -27      594.15      532.12     52.53 o 
   4   3 -27      570.98      439.59     56.44 o 
   5   3 -27      381.44      291.38     52.57 o 
   6   3 -27      128.94      138.35     52.61 o 
   7   3 -27     1434.12     1442.00     88.81 o 
   8   3 -27     2141.21     2183.05     65.42 o 
   9   3 -27     1094.66     1048.91    122.64 o 
  10   3 -27      316.08      359.01     69.86 o 
  11   3 -27      205.68      141.46     62.35 o 
  12   3 -27      154.19       94.20     68.20 o 
  13   3 -27      147.46      111.66     76.83 o 
  14   3 -27       77.02       79.23     93.09 o 
  15   3 -27      254.86      369.92    113.74 o 
   1   4 -27      989.01      950.08     66.17 o 
   2   4 -27       11.34      -35.46     69.23 o 
   3   4 -27     2758.24     2672.33     67.30 o 
   4   4 -27       32.75       69.37     62.65 o 
   5   4 -27     2882.06     2747.13     72.13 o 
   6   4 -27      259.26      295.71     55.48 o 
   7   4 -27      464.24      466.53     64.08 o 
   8   4 -27       10.78        3.23     70.10 o 
   9   4 -27      149.98      194.41     62.33 o 
  10   4 -27       82.97      116.12     70.98 o 
  11   4 -27      650.59      582.51     78.47 o 
  12   4 -27      135.42      151.26     81.60 o 
  13   4 -27      915.84      840.27     90.32 o 
  14   4 -27       25.00       97.43     80.09 o 
   0   5 -27      163.25      169.88    102.11 o 
   1   5 -27     2421.59     2075.17    256.20 o 
   2   5 -27       38.27       90.91     71.60 o 
   3   5 -27      134.16      163.73     67.67 o 
   4   5 -27       34.08       23.08     63.69 o 
   5   5 -27      182.97      185.07     67.83 o 
   6   5 -27       38.23      122.75     59.92 o 
   7   5 -27     1279.43     1175.22     68.33 o 
   8   5 -27       19.72       58.68     75.36 o 
   9   5 -27     1700.36     1492.40    121.34 o 
  10   5 -27       23.04       81.87     72.78 o 
  11   5 -27      268.63      239.36     80.62 o 
  12   5 -27       28.28       94.66     78.77 o 
  13   5 -27       20.73       80.04    118.71 o 
   1   6 -27      329.23      393.89     86.97 o 
   2   6 -27       89.69      105.41     64.64 o 
   3   6 -27      835.89      795.03     74.70 o 
   4   6 -27      290.95      378.92     75.19 o 
   5   6 -27      768.10      798.81     73.94 o 
   6   6 -27       77.02       93.47     76.15 o 
   7   6 -27      235.16      181.08     69.28 o 
   8   6 -27       37.61       93.03     83.13 o 
   9   6 -27      157.60      168.96     77.48 o 
  10   6 -27       28.26        7.41     80.13 o 
  11   6 -27      222.12      183.02    116.98 o 
   0   7 -27      717.65      632.53    133.63 o 
   1   7 -27      466.59      509.33     86.74 o 
   2   7 -27       29.21       88.03     75.40 o 
   3   7 -27      207.82      199.05     84.59 o 
   4   7 -27        1.18       26.74     85.41 o 
   5   7 -27       84.55       63.20     89.30 o 
   6   7 -27        7.61       79.40     90.11 o 
   7   7 -27      262.01      208.54     87.65 o 
   0   0 -26     2577.41     2606.05     99.04 o 
   2   0 -26     9151.61     9209.96    222.50 o 
   4   0 -26      877.92      887.47     58.57 o 
   6   0 -26     3859.99     3953.38     93.82 o 
   8   0 -26     8250.78     8670.60   1093.56 o 
  10   0 -26     3638.89     3910.03    214.10 o 
  12   0 -26      346.09      385.22     74.57 o 
  14   0 -26     2648.53     2351.80    164.48 o 
  16   0 -26      781.54      757.72    132.30 o 
   1   1 -26      127.99      119.44     35.15 o 
   2   1 -26     9289.07     9321.81    269.92 o 
   3   1 -26      260.48      230.14     45.77 o 
   4   1 -26     1843.58     1777.03     44.12 o 
   5   1 -26      115.99      109.57     40.50 o 
   6   1 -26     1383.92     1426.74     48.24 o 
   7   1 -26      726.12      730.21     42.15 o 
   8   1 -26       71.69       64.18     37.26 o 
   9   1 -26       92.93       23.83     41.71 o 
  10   1 -26     2488.23     2667.52    146.40 o 
  11   1 -26      218.62      231.01     80.03 o 
  12   1 -26      535.62      469.32     59.31 o 
  13   1 -26      285.45      283.13     77.00 o 
  14   1 -26      428.03      533.54     74.48 o 
  15   1 -26       23.78       56.87     75.97 o 
  16   1 -26       52.49       57.09    139.56 o 
  17   1 -26       77.11       84.56    155.41 o 
   0   2 -26     7036.30     7221.86    201.16 o 
   1   2 -26     3408.40     3489.80     79.23 o 
   2   2 -26     2862.86     2995.76     66.47 o 
   3   2 -26     1924.39     1822.01    118.91 o 
   4   2 -26      463.58      449.86     38.53 o 
   5   2 -26     2845.23     2790.91     75.63 o 
   6   2 -26     3382.72     3382.65    113.18 o 
   7   2 -26     1133.48     1030.60     54.97 o 
   8   2 -26      944.69      830.77    165.67 o 
   9   2 -26      448.76      394.04     67.94 o 
  10   2 -26      522.38      573.01     75.42 o 
  11   2 -26      465.59      469.81     67.54 o 
  12   2 -26       59.28       93.22     62.09 o 
  13   2 -26     1032.69      948.75     76.39 o 
  14   2 -26      883.55      973.08    253.87 o 
  15   2 -26      132.53       80.59     80.25 o 
  16   2 -26      185.21      413.79    144.23 o 
   1   3 -26     1917.61     1968.70     58.69 o 
   2   3 -26      547.80      486.61     55.51 o 
   3   3 -26     1066.47     1067.18     68.80 o 
   4   3 -26     1018.36     1042.18     59.30 o 
   5   3 -26      293.69      339.56     68.07 o 
   6   3 -26     1192.73     1301.77     64.04 o 
   7   3 -26     1718.07     1601.76     67.39 o 
   8   3 -26      169.40      196.26     73.09 o 
   9   3 -26      493.50      506.91     62.85 o 
  10   3 -26     1971.81     2080.30    109.17 o 
  11   3 -26      580.17      531.89     70.95 o 
  12   3 -26      647.98      566.54     74.30 o 
  13   3 -26      276.04      241.79     81.81 o 
  14   3 -26       71.05      185.62     92.62 o 
  15   3 -26      447.02      386.02     85.63 o 
   0   4 -26      386.99      308.41    101.97 o 
   1   4 -26     1251.74     1246.09     70.22 o 
   2   4 -26      490.06      480.98     56.04 o 
   3   4 -26     2468.28     2407.98     69.84 o 
   4   4 -26      115.30      195.30     61.14 o 
   5   4 -26     1902.86     1822.37    126.13 o 
   6   4 -26      471.00      431.58     75.58 o 
   7   4 -26      980.73     1024.60     92.49 o 
   8   4 -26       52.72       22.38     75.40 o 
   9   4 -26      965.74      825.90     71.25 o 
  10   4 -26       22.86       32.60     68.43 o 
  11   4 -26     1089.44      941.30    141.90 o 
  12   4 -26        7.54       66.52     76.50 o 
  13   4 -26      566.25      354.21     83.60 o 
  14   4 -26       16.14       58.62     78.38 o 
   1   5 -26     3565.92     3202.63    260.91 o 
   2   5 -26       38.98       42.40     64.12 o 
   3   5 -26      977.43     1131.28     77.93 o 
   4   5 -26       63.66       91.49     71.14 o 
   5   5 -26      974.02      906.99     68.96 o 
   6   5 -26       16.26       84.96    118.04 o 
   7   5 -26     1111.23      999.57     83.71 o 
   8   5 -26        6.82       52.33     80.46 o 
   9   5 -26     1173.79     1079.98     89.03 o 
  10   5 -26        1.75      115.64     75.05 o 
  11   5 -26      349.34      342.14     79.18 o 
  12   5 -26       33.88       76.49     73.87 o 
  13   5 -26      252.84      238.74     89.67 o 
   0   6 -26      138.23      151.13     90.64 o 
   1   6 -26      145.91      174.36     79.10 o 
   2   6 -26      201.79      179.21     64.77 o 
   3   6 -26     1165.29     1013.16     84.22 o 
   4   6 -26        4.42       15.87     85.11 o 
   5   6 -26      399.89      419.22     85.29 o 
   6   6 -26      128.48      151.56     76.86 o 
   7   6 -26      457.87      413.92     78.05 o 
   8   6 -26       70.32       35.16     72.80 o 
   9   6 -26      124.98      145.90     95.08 o 
  10   6 -26      149.53      223.57     94.60 o 
  11   6 -26      446.72      465.87    110.02 o 
   1   7 -26      351.39      335.89     81.12 o 
   2   7 -26      239.92      179.30     81.08 o 
   3   7 -26      156.28      179.22    130.33 o 
   4   7 -26      261.52      278.48     83.72 o 
   5   7 -26      267.90      291.09     79.88 o 
   6   7 -26       91.09      144.05     86.46 o 
   7   7 -26      249.95      203.17     80.60 o 
   8   7 -26       40.41       67.57     91.95 o 
   0   8 -26      334.43      266.22    173.17 o 
   1   8 -26       91.00      101.27     95.21 o 
   2   8 -26      241.30      218.34     90.47 o 
   3   8 -26      221.55      286.55    157.07 o 
   2   0 -25    11836.54    11809.16    376.75 o 
   4   0 -25     4849.66     5236.49    290.45 o 
   6   0 -25     5801.36     4960.16     94.21 o 
   8   0 -25      214.70      189.81     65.22 o 
  10   0 -25     3337.54     3484.45    217.57 o 
  12   0 -25     2636.42     2911.54    320.09 o 
  14   0 -25     1664.67     1435.77    138.46 o 
  16   0 -25      637.67      561.88    135.18 o 
   0   1 -25      921.82      855.45    114.07 o 
   1   1 -25      368.90      379.54     41.82 o 
   2   1 -25     8286.52     8277.47    135.19 o 
   3   1 -25     1042.20      998.47     46.02 o 
   4   1 -25      136.74      152.80     47.40 o 
   5   1 -25      505.28      493.44     35.99 o 
   6   1 -25     5313.17     5456.04    291.50 o 
   7   1 -25      583.28      527.71     41.01 o 
   8   1 -25      113.47      146.50     40.09 o 
   9   1 -25      145.87      105.57     39.51 o 
  10   1 -25     1362.84     1090.81    381.98 o 
  11   1 -25       24.06       27.30     73.95 o 
  12   1 -25       79.49       86.89     62.64 o 
  13   1 -25      177.21      164.65     65.64 o 
  14   1 -25     1157.87     1200.57     77.68 o 
  15   1 -25       21.70       52.20     75.02 o 
  16   1 -25       76.31      105.85    154.01 o 
  17   1 -25        6.80        9.64    105.89 o 
   1   2 -25     3089.63     2972.79     67.27 o 
   2   2 -25     1663.22     1782.31     50.74 o 
   3   2 -25      936.83      900.28     38.77 o 
   4   2 -25     2534.07     2566.29    105.02 o 
   5   2 -25     2611.86     2365.68    151.15 o 
   6   2 -25     3605.97     3748.50     67.13 o 
   7   2 -25     2063.02     2052.41     72.39 o 
   8   2 -25      231.04      232.71     69.86 o 
   9   2 -25     1071.91     1175.48    100.30 o 
  10   2 -25     2424.42     2382.07     80.35 o 
  11   2 -25      366.16      365.52     63.07 o 
  12   2 -25      270.07      356.87     67.86 o 
  13   2 -25      517.06      514.43     80.78 o 
  14   2 -25      851.14     1014.28    153.26 o 
  15   2 -25      398.53      321.76    246.56 o 
  16   2 -25       27.33        8.25     91.21 o 
  17   2 -25      208.36       34.12    120.46 o 
   0   3 -25      546.09      524.09     70.16 o 
   1   3 -25      587.63      534.53     58.58 o 
   2   3 -25     1729.53     1769.59    166.65 o 
   3   3 -25     2612.99     2530.04     66.05 o 
   4   3 -25       72.25      109.77     55.77 o 
   5   3 -25     2220.52     1824.59    403.73 o 
   6   3 -25     2115.81     2049.88     82.92 o 
   7   3 -25      549.80      544.09     56.18 o 
   8   3 -25     1648.28     1656.48     91.89 o 
   9   3 -25      114.11       72.63     60.08 o 
  10   3 -25      648.11      718.08     97.04 o 
  11   3 -25     1384.98     1203.06     97.08 o 
  12   3 -25      130.57      143.45     79.81 o 
  13   3 -25      689.63      638.58     85.57 o 
  14   3 -25      720.08      752.93     95.45 o 
  15   3 -25      366.06      373.57     80.48 o 
  16   3 -25      171.61      176.27     85.58 o 
   1   4 -25     3570.90     3549.75     69.42 o 
   2   4 -25      264.84      290.69     57.80 o 
   3   4 -25     1155.65     1100.37     58.89 o 
   4   4 -25      100.96        6.66     67.81 o 
   5   4 -25      644.52      679.67     78.17 o 
   6   4 -25       40.68       36.72     60.48 o 
   7   4 -25     1485.91     1492.56     66.94 o 
   8   4 -25       41.38       98.26     57.40 o 
   9   4 -25     1425.95     1295.07     67.48 o 
  10   4 -25      251.79      219.02     68.94 o 
  11   4 -25      598.34      665.34     92.40 o 
  12   4 -25       21.05       69.60     86.98 o 
  13   4 -25      299.34      251.87     90.08 o 
  14   4 -25       19.16      102.99     85.92 o 
  15   4 -25      492.72      433.64    101.83 o 
   0   5 -25      175.81      225.26     76.86 o 
   1   5 -25     1886.30     1778.86     70.89 o 
   2   5 -25       37.67       66.53     77.42 o 
   3   5 -25     3577.32     3370.95     77.26 o 
   4   5 -25        4.89      -37.77     60.90 o 
   5   5 -25     1422.22     1536.75     81.23 o 
   6   5 -25       77.63       -2.09     72.32 o 
   7   5 -25      671.51      537.49     70.37 o 
   8   5 -25       44.16        4.31     59.77 o 
   9   5 -25      670.59      602.21     73.30 o 
  10   5 -25       83.25      145.03     74.93 o 
  11   5 -25     1128.77     1127.76    131.04 o 
  12   5 -25        1.47        6.29     93.18 o 
  13   5 -25      546.35      564.61    103.97 o 
   1   6 -25      832.20      847.98     66.26 o 
   2   6 -25      377.92      259.35     71.35 o 
   3   6 -25      309.59      369.65     81.64 o 
   4   6 -25       13.12       70.60     73.20 o 
   5   6 -25      243.56      133.81     75.02 o 
   6   6 -25       39.55       33.14     86.21 o 
   7   6 -25      699.01      551.96     80.19 o 
   8   6 -25       29.41       54.56     86.46 o 
   9   6 -25      664.67      733.66     83.11 o 
  10   6 -25      122.53      195.69     84.33 o 
  11   6 -25      202.24      272.56     88.91 o 
  12   6 -25        7.07       29.40     81.82 o 
   0   7 -25      302.18      303.62    101.64 o 
   1   7 -25      157.48      189.70     79.31 o 
   2   7 -25      311.34      270.90     86.42 o 
   3   7 -25      434.87      383.83     82.82 o 
   4   7 -25        1.22      164.83    102.33 o 
   5   7 -25      653.64      634.55     96.27 o 
   6   7 -25      286.11      363.34    105.89 o 
   7   7 -25      122.46      193.35     86.31 o 
   8   7 -25      257.28      252.98     83.11 o 
   9   7 -25      107.05      205.96     96.16 o 
   1   8 -25      186.91      226.94     94.52 o 
   2   8 -25      369.29      410.60     87.92 o 
   3   8 -25       70.14      149.65     95.71 o 
   4   8 -25       41.08       87.43     95.48 o 
   0   0 -24    26607.23    25726.90    188.42 o 
   2   0 -24      353.38      319.21     46.11 o 
   4   0 -24      108.80      215.32     59.06 o 
   6   0 -24      593.38      582.35     95.43 o 
   8   0 -24     9153.00     9852.22    662.18 o 
  10   0 -24       24.45       53.59     68.41 o 
  12   0 -24       11.83       -0.95     62.17 o 
  14   0 -24       71.11       49.71    130.01 o 
  16   0 -24     1841.03     1799.71    373.30 o 
   1   1 -24     1629.85     1664.47     45.48 o 
   2   1 -24      554.12      548.52     34.26 o 
   3   1 -24     2059.37     1918.02     56.85 o 
   4   1 -24    19544.23    18292.33    131.89 o 
   5   1 -24      626.48      610.61     40.14 o 
   6   1 -24      376.58      387.51     41.66 o 
   7   1 -24     1824.74     1787.94     97.01 o 
   8   1 -24     1194.49     1216.59     46.03 o 
   9   1 -24       13.86       22.43     41.70 o 
  10   1 -24      563.59      408.94    142.39 o 
  11   1 -24      106.36      144.49     74.20 o 
  12   1 -24     5230.83     5470.00    473.73 o 
  13   1 -24      178.09      165.94     63.71 o 
  14   1 -24      305.15      319.42     68.28 o 
  15   1 -24       65.95       21.01     87.55 o 
  16   1 -24      576.24      449.30    136.14 o 
  17   1 -24       21.57       41.87    103.39 o 
   0   2 -24     5583.37     5583.61    186.39 o 
   1   2 -24     1780.44     1835.00     60.86 o 
   2   2 -24     1193.86     1238.26     72.37 o 
   3   2 -24      163.72      159.67     34.69 o 
   4   2 -24        2.03       31.08     38.19 o 
   5   2 -24      705.87      636.73     44.31 o 
   6   2 -24      189.08      151.91     45.33 o 
   7   2 -24     1727.18     1634.09     62.00 o 
   8   2 -24     4721.84     4684.30    306.47 o 
   9   2 -24     2512.09     2473.04     65.36 o 
  10   2 -24      452.02      462.26     60.78 o 
  11   2 -24      154.64      234.67     62.79 o 
  12   2 -24      131.62      107.83     57.90 o 
  13   2 -24      201.28      188.09     77.76 o 
  14   2 -24      105.57      180.68     79.25 o 
  15   2 -24      292.05      391.72     77.52 o 
  16   2 -24     1173.47      869.39    566.09 o 
  17   2 -24      367.76      137.53    128.57 o 
   1   3 -24     2262.17     1986.50    212.40 o 
   2   3 -24       55.92       72.60     47.83 o 
   3   3 -24     2276.46     2181.78     65.39 o 
   4   3 -24     6657.26     6565.73     86.36 o 
   5   3 -24     6370.88     6084.10    114.29 o 
   6   3 -24       16.69        1.81     48.06 o 
   7   3 -24     1265.51     1326.49     64.40 o 
   8   3 -24      276.25      200.61     58.54 o 
   9   3 -24      129.53      149.07     53.92 o 
  10   3 -24      135.93      124.35     54.73 o 
  11   3 -24      844.82      873.52     70.92 o 
  12   3 -24      951.11      960.43     83.83 o 
  13   3 -24     1668.79     1585.64     81.43 o 
  14   3 -24       50.48      125.88     74.16 o 
  15   3 -24      231.91      253.68     73.72 o 
  16   3 -24        1.13       60.82     86.89 o 
   0   4 -24     2010.00     1981.13     80.50 o 
   1   4 -24     5291.64     5059.80     93.25 o 
   2   4 -24      268.45      249.31     51.40 o 
   3   4 -24     1735.61     1530.67     59.00 o 
   4   4 -24       65.56       63.30     70.22 o 
   5   4 -24      640.35      531.28    135.04 o 
   6   4 -24      262.46      275.61     54.46 o 
   7   4 -24     1628.48     1501.34     62.25 o 
   8   4 -24      595.12      627.86     67.69 o 
   9   4 -24     1736.84     1404.50    182.62 o 
  10   4 -24       57.23       58.64     60.18 o 
  11   4 -24      290.29      289.41     69.01 o 
  12   4 -24      174.12      217.94     85.23 o 
  13   4 -24      155.36      151.25     92.67 o 
  14   4 -24      209.99      258.12     86.62 o 
  15   4 -24      258.28      282.15     97.57 o 
   1   5 -24      375.90      327.49     94.95 o 
   2   5 -24      688.61      696.07     64.07 o 
   3   5 -24     3134.80     3022.54     88.03 o 
   4   5 -24       43.84      144.98     62.91 o 
   5   5 -24     1538.13     1581.98     68.76 o 
   6   5 -24        8.79        6.64     55.75 o 
   7   5 -24      478.27      468.34     60.73 o 
   8   5 -24       16.82       14.39     78.22 o 
   9   5 -24      314.43      289.19     73.10 o 
  10   5 -24       69.23      136.06     72.92 o 
  11   5 -24      960.98      829.36     82.70 o 
  12   5 -24        9.56       65.86     89.10 o 
  13   5 -24     1071.95     1057.83    100.40 o 
  14   5 -24        4.16       -4.06     89.70 o 
   0   6 -24       92.77      167.10    111.59 o 
   1   6 -24     1353.35     1411.55     75.42 o 
   2   6 -24       25.75       75.22     65.06 o 
   3   6 -24      992.39      892.27     76.65 o 
   4   6 -24       93.84       52.53     71.15 o 
   5   6 -24      563.48      556.39     72.55 o 
   6   6 -24       20.01      -18.94     81.64 o 
   7   6 -24      451.57      450.68     73.12 o 
   8   6 -24      493.08      360.73     68.08 o 
   9   6 -24     1586.98     1436.83     84.26 o 
  10   6 -24       26.26      118.32     83.34 o 
  11   6 -24      230.89      263.75     85.56 o 
  12   6 -24       10.70       81.71     83.88 o 
   1   7 -24      196.00      164.92    100.05 o 
   2   7 -24      121.10      160.38     72.13 o 
   3   7 -24      336.33      330.84     74.63 o 
   4   7 -24      760.86      755.30     83.31 o 
   5   7 -24      785.67      735.58    102.70 o 
   6   7 -24       29.61      223.31     98.66 o 
   7   7 -24      100.71      103.61     86.66 o 
   8   7 -24        5.97       31.38     97.05 o 
   9   7 -24       21.58      134.10    100.11 o 
   0   8 -24     1120.38     1123.27    151.66 o 
   1   8 -24      117.12      143.11     94.99 o 
   2   8 -24      130.29      177.95     85.36 o 
   3   8 -24      104.14       98.39     83.95 o 
   4   8 -24       16.20       55.63     92.82 o 
   5   8 -24       99.49      155.07     97.16 o 
   2   0 -23    10448.11    10475.36    125.10 o 
   4   0 -23     7816.90     7586.12    145.66 o 
   6   0 -23     1235.54     1374.94    100.43 o 
   8   0 -23       31.54        9.62     52.13 o 
  10   0 -23      618.30      686.16     98.41 o 
  12   0 -23     2407.86     2425.90    204.64 o 
  14   0 -23      382.75      400.42    112.18 o 
  16   0 -23       79.00       97.51    100.51 o 
  18   0 -23      630.57      552.48    123.42 o 
   1   1 -23     1535.23     1469.49     36.92 o 
   2   1 -23     2169.63     1972.01    323.14 o 
   3   1 -23      841.82      671.28     39.34 o 
   4   1 -23      190.45      124.11     39.78 o 
   5   1 -23      368.61      380.81     39.83 o 
   6   1 -23     1434.48     1386.68     44.31 o 
   7   1 -23     3391.78     3387.83    118.32 o 
   8   1 -23    11937.48    12197.01    428.67 o 
   9   1 -23      765.03      674.05    148.56 o 
  10   1 -23     2490.41     2278.90    667.65 o 
  11   1 -23      167.10      274.18    112.48 o 
  12   1 -23      126.93      134.90     59.62 o 
  13   1 -23       16.68       37.92     62.41 o 
  14   1 -23     2004.84     1643.81    178.95 o 
  15   1 -23      151.65       87.89     78.77 o 
  16   1 -23     1598.70     1685.91    140.54 o 
  17   1 -23      133.27       44.13    102.45 o 
  18   1 -23       59.28       58.29    149.21 o 
   1   2 -23     1001.63      982.54     40.78 o 
   2   2 -23     4415.27     4318.38     52.64 o 
   3   2 -23      374.95      387.16     39.98 o 
   4   2 -23     4992.22     5375.71     91.09 o 
   5   2 -23      844.40      854.46     43.87 o 
   6   2 -23     3586.11     3505.43     62.75 o 
   7   2 -23     1832.39     1830.93     72.40 o 
   8   2 -23      133.06      151.56     54.91 o 
   9   2 -23     1176.16     1169.44     99.37 o 
  10   2 -23     3168.45     3439.53     75.78 o 
  11   2 -23      157.68      247.74     61.24 o 
  12   2 -23     1857.49     2013.43     70.05 o 
  13   2 -23      491.51      454.39     84.67 o 
  14   2 -23       60.22       93.27     85.80 o 
  15   2 -23      218.65      232.56     78.58 o 
  16   2 -23       40.02       86.95     75.93 o 
  17   2 -23       71.21       54.61     75.57 o 
   0   3 -23     3682.84     3683.30     94.21 o 
   1   3 -23     6001.96     5796.79    333.89 o 
   2   3 -23       42.35       39.38     54.84 o 
   3   3 -23      828.53      846.32     68.23 o 
   4   3 -23      315.86      302.78     54.62 o 
   5   3 -23     3910.16     3523.42    188.42 o 
   6   3 -23      562.56      603.89     57.76 o 
   7   3 -23     3289.22     3118.59    194.41 o 
   8   3 -23     1086.95     1162.95     69.63 o 
   9   3 -23     1164.08     1216.14    146.77 o 
  10   3 -23      100.66      113.76     54.39 o 
  11   3 -23      528.95      513.33     66.40 o 
  12   3 -23      193.18      322.78     64.43 o 
  13   3 -23      703.14      581.53     70.34 o 
  14   3 -23       57.09       57.64     74.74 o 
  15   3 -23      543.39      589.34    124.75 o 
  16   3 -23      173.16      238.03     87.38 o 
   1   4 -23     2893.37     2778.04     75.76 o 
   2   4 -23       12.51       27.14     54.65 o 
   3   4 -23     3562.45     3625.28     89.58 o 
   4   4 -23      413.29      494.57     61.03 o 
   5   4 -23     2841.66     2706.99    117.47 o 
   6   4 -23      158.92      217.81     53.11 o 
   7   4 -23     1238.25     1194.23    110.22 o 
   8   4 -23       26.78       32.96     52.38 o 
   9   4 -23      822.12      875.27     77.54 o 
  10   4 -23      807.92      810.82     70.97 o 
  11   4 -23      866.03      882.20     72.01 o 
  12   4 -23      565.38      564.25     75.74 o 
  13   4 -23     1445.69     1455.79    102.40 o 
  14   4 -23       14.82       16.66     85.67 o 
  15   4 -23      298.91      377.47    100.75 o 
  16   4 -23        1.62       86.70     93.90 o 
   0   5 -23      262.91      212.03     80.62 o 
   1   5 -23     2028.52     2100.47    126.35 o 
   2   5 -23        5.49      -38.09     63.12 o 
   3   5 -23     1706.13     1656.14    102.35 o 
   4   5 -23      294.20      267.94     72.13 o 
   5   5 -23      656.27      680.76     64.94 o 
   6   5 -23       11.22       18.41     60.39 o 
   7   5 -23      738.50      728.44     77.01 o 
   8   5 -23       96.66      131.58     64.24 o 
   9   5 -23     1290.76     1269.30     67.82 o 
  10   5 -23       23.45       31.71     69.92 o 
  11   5 -23      975.44      890.40     87.21 o 
  12   5 -23       39.93      107.17     76.86 o 
  13   5 -23      319.82      313.64     82.12 o 
  14   5 -23       43.13       76.57    103.57 o 
   1   6 -23     1112.38     1009.30     75.19 o 
   2   6 -23        6.83       39.78     60.23 o 
   3   6 -23     1900.87     1739.90     86.11 o 
   4   6 -23      727.69      616.04    127.52 o 
   5   6 -23     1273.23     1076.27     77.41 o 
   6   6 -23       36.31       83.97     73.53 o 
   7   6 -23      451.76      437.34     67.36 o 
   8   6 -23        5.45       26.10     76.37 o 
   9   6 -23      670.48      697.17    112.21 o 
  10   6 -23       63.00        5.61     82.51 o 
  11   6 -23      394.34      422.88    101.52 o 
  12   6 -23      284.78      217.08     99.46 o 
   0   7 -23      257.32      289.72     95.99 o 
   1   7 -23      320.62      364.15     88.23 o 
   2   7 -23      189.85      119.40     72.63 o 
   3   7 -23      221.41      207.65     72.09 o 
   4   7 -23        2.86       11.92     72.56 o 
   5   7 -23      383.32      405.50     81.82 o 
   6   7 -23      395.77      378.81     83.50 o 
   7   7 -23      179.61      160.56     82.74 o 
   8   7 -23      279.82      255.73     81.03 o 
   9   7 -23      407.79      467.69     81.63 o 
  10   7 -23       26.64       36.18     93.15 o 
   1   8 -23      109.30      168.32     92.08 o 
   2   8 -23      171.74      155.70     85.67 o 
   3   8 -23       61.17      182.23    113.77 o 
   4   8 -23      483.22      426.98     93.44 o 
   5   8 -23      137.76      123.04     95.16 o 
   6   8 -23      172.98      251.60    117.99 o 
   0   0 -22      399.74      531.35     75.79 o 
   2   0 -22     7109.25     5615.20    103.86 o 
   4   0 -22      103.95       57.70     40.34 o 
   6   0 -22     8727.47     9191.93    132.63 o 
   8   0 -22      121.47      134.78     57.68 o 
  10   0 -22     3666.58     3764.78    416.23 o 
  12   0 -22      282.99      227.20     59.43 o 
  14   0 -22     4207.04     3400.50   1969.39 o 
  16   0 -22       28.09       64.82     88.32 o 
  18   0 -22      149.10      185.80    106.87 o 
   1   1 -22      579.64      514.12     33.92 o 
   2   1 -22    20149.45    18952.37    926.32 o 
   3   1 -22       19.30       11.32     32.23 o 
   4   1 -22      740.65      739.95     53.31 o 
   5   1 -22      694.25      631.32     58.37 o 
   6   1 -22     6687.84     6535.60    177.42 o 
   7   1 -22     3623.98     3626.41    168.33 o 
   8   1 -22      406.35      403.49     36.80 o 
   9   1 -22      868.77      816.28    125.36 o 
  10   1 -22     5365.40     5816.20    250.19 o 
  11   1 -22      428.82      303.82    113.53 o 
  12   1 -22       14.36       62.10     61.20 o 
  13   1 -22       32.60       35.82     57.82 o 
  14   1 -22     1745.40     1740.76    143.18 o 
  15   1 -22      303.40      167.06     60.63 o 
  16   1 -22      230.99      215.40     96.67 o 
  17   1 -22      187.81      157.96    103.99 o 
  18   1 -22     1223.63     1061.06    116.87 o 
   0   2 -22       98.49       75.49     48.91 o 
   1   2 -22     1055.45      999.29     46.71 o 
   2   2 -22     7389.19     7547.24    188.84 o 
   3   2 -22     2623.51     2564.49     46.28 o 
   4   2 -22      763.09      755.71     36.81 o 
   5   2 -22     1846.42     1709.34     58.60 o 
   6   2 -22     9128.58     8684.75    306.47 o 
   7   2 -22     1709.89     1578.89     53.38 o 
   8   2 -22      229.26      293.40     65.67 o 
   9   2 -22       64.93      161.54     55.75 o 
  10   2 -22     1141.71     1151.58     55.79 o 
  11   2 -22      263.40      265.55     59.29 o 
  12   2 -22      167.32      215.00     60.44 o 
  13   2 -22      225.49      238.79     68.11 o 
  14   2 -22     1488.73     1593.40     83.34 o 
  15   2 -22       37.07       49.51     74.88 o 
  16   2 -22        0.94       88.12     76.53 o 
  17   2 -22       12.23        4.41     94.44 o 
   1   3 -22     5005.24     4871.81     72.65 o 
   2   3 -22      173.06      171.66     48.72 o 
   3   3 -22     1389.99     1406.01     67.60 o 
   4   3 -22      492.85      541.84     54.03 o 
   5   3 -22     1789.86     1827.32     65.35 o 
   6   3 -22     3473.43     3502.44     65.47 o 
   7   3 -22     5328.20     5397.97     87.50 o 
   8   3 -22       92.67       73.91     54.89 o 
   9   3 -22     2483.94     2723.09     81.47 o 
  10   3 -22     1620.30     1774.62     75.56 o 
  11   3 -22      576.82      511.19     61.81 o 
  12   3 -22        9.42       26.36     60.42 o 
  13   3 -22      116.05      112.24     61.76 o 
  14   3 -22      110.56      155.32     79.82 o 
  15   3 -22     1155.56     1049.00     91.07 o 
  16   3 -22       30.51       28.58     82.17 o 
  17   3 -22      399.96      454.67     91.76 o 
   0   4 -22      216.30      122.24     71.34 o 
   1   4 -22      441.45      491.30     57.26 o 
   2   4 -22     1587.97     1359.85    171.07 o 
   3   4 -22     5198.00     5150.93    168.05 o 
   4   4 -22      337.60      373.19     73.20 o 
   5   4 -22     4008.06     3846.02     74.59 o 
   6   4 -22     1701.93     1681.72     75.37 o 
   7   4 -22      731.20      721.89     57.14 o 
   8   4 -22      275.75      281.28     66.50 o 
   9   4 -22      452.03      401.06     63.18 o 
  10   4 -22      130.81      174.82     64.35 o 
  11   4 -22     2130.15     2088.24     84.63 o 
  12   4 -22       21.66       16.35     72.16 o 
  13   4 -22     1204.91     1181.00     86.62 o 
  14   4 -22      169.38      173.26     87.35 o 
  15   4 -22      719.89      760.09    103.87 o 
  16   4 -22        5.67       30.53     83.78 o 
   1   5 -22     4301.92     4084.45    176.16 o 
   2   5 -22       56.23       73.05     57.12 o 
   3   5 -22     1131.85     1170.04     79.63 o 
   4   5 -22      128.56       82.71     83.78 o 
   5   5 -22       96.76       63.34     54.70 o 
   6   5 -22      236.60      262.92     69.02 o 
   7   5 -22     1373.22     1081.22    166.95 o 
   8   5 -22       36.97       28.59     57.47 o 
   9   5 -22     1223.79     1261.22     88.92 o 
  10   5 -22       44.50       25.66     63.28 o 
  11   5 -22      288.88      246.04     72.06 o 
  12   5 -22       21.53       35.43     68.74 o 
  13   5 -22       54.78      114.87     73.89 o 
  14   5 -22       21.66      116.65    108.29 o 
  15   5 -22      458.11      454.52     92.57 o 
   0   6 -22       46.64       -3.81     81.18 o 
   1   6 -22      322.69      346.60     66.72 o 
   2   6 -22      447.57      445.14     78.15 o 
   3   6 -22     2403.68     2443.16    101.45 o 
   4   6 -22       10.94       37.68     60.34 o 
   5   6 -22     2004.23     1937.92    133.85 o 
   6   6 -22      616.12      496.40     66.90 o 
   7   6 -22      279.36      326.22     73.86 o 
   8   6 -22       49.06       -8.46     69.05 o 
   9   6 -22      136.74      129.15     66.77 o 
  10   6 -22       25.92       27.48     78.98 o 
  11   6 -22      920.87      745.94     81.20 o 
  12   6 -22        9.80       55.51     85.53 o 
  13   6 -22      543.78      435.56    102.84 o 
   1   7 -22      545.94      457.07     76.14 o 
   2   7 -22      342.99      292.90     68.86 o 
   3   7 -22       48.85       48.36     77.94 o 
   4   7 -22       27.29       -2.04     78.24 o 
   5   7 -22       20.40       49.16     81.22 o 
   6   7 -22      409.81      385.47     73.29 o 
   7   7 -22      768.55      674.76     75.65 o 
   8   7 -22        4.87       41.42     85.08 o 
   9   7 -22      435.44      517.72    105.86 o 
  10   7 -22      113.99      225.84     93.76 o 
   0   8 -22       13.25       31.25    114.11 o 
   1   8 -22       67.18      110.75     86.91 o 
   2   8 -22      700.13      640.24    100.62 o 
   3   8 -22      138.60      144.83     91.29 o 
   4   8 -22        1.64       50.17     99.06 o 
   5   8 -22      263.49      191.14     94.05 o 
   6   8 -22      622.37      592.72    102.19 o 
   7   8 -22       48.44      196.64     95.04 o 
   2   0 -21    26223.21    25780.06    618.84 o 
   4   0 -21    11050.03     7603.72   4655.69 o 
   6   0 -21     3173.48     3187.72     98.84 o 
   8   0 -21      110.55       65.59     50.89 o 
  10   0 -21     3594.51     3466.92    225.39 o 
  12   0 -21     3923.12     4319.38    277.71 o 
  14   0 -21     1100.40      615.57    464.85 o 
  16   0 -21      603.29      728.39    102.36 o 
  18   0 -21      350.32      261.06    106.32 o 
   0   1 -21    35243.73    34688.71   1103.50 o 
   1   1 -21      144.38      139.76     32.07 o 
   2   1 -21     1591.30     1417.06     87.08 o 
   3   1 -21      416.57      414.74     39.85 o 
   4   1 -21      717.61      687.88     50.78 o 
   5   1 -21     1407.55     1443.03     41.41 o 
   6   1 -21     2345.75     2289.05    180.45 o 
   7   1 -21     1472.71     1527.08     68.40 o 
   8   1 -21     9766.14    10049.47    228.80 o 
   9   1 -21     1209.88     1225.59    119.21 o 
  10   1 -21     1430.05     1071.75    414.75 o 
  11   1 -21      151.74      114.67     48.58 o 
  12   1 -21      111.94       99.24     63.38 o 
  13   1 -21      121.45       76.82     55.43 o 
  14   1 -21      718.14      787.48     67.31 o 
  15   1 -21      175.53      136.47     56.04 o 
  16   1 -21     1719.63     1616.61     98.68 o 
  17   1 -21      394.93      250.38     85.97 o 
  18   1 -21      240.64      210.40    104.14 o 
   1   2 -21     2103.95     2054.13    137.67 o 
   2   2 -21     2378.25     2467.60     48.99 o 
   3   2 -21     3168.15     3106.04     60.13 o 
   4   2 -21    11708.71    11795.93    451.58 o 
   5   2 -21     2191.98     1751.55    340.42 o 
   6   2 -21      854.91      893.32     63.46 o 
   7   2 -21     5498.22     5220.51    256.57 o 
   8   2 -21      205.48      253.22     47.20 o 
   9   2 -21      927.84      995.14     70.32 o 
  10   2 -21      802.01      741.76    176.72 o 
  11   2 -21     1340.06     1285.33     64.14 o 
  12   2 -21     2981.23     3053.59     70.02 o 
  13   2 -21      149.86      158.07     59.22 o 
  14   2 -21      122.00      146.56     62.56 o 
  15   2 -21      177.56      260.10     85.85 o 
  16   2 -21      169.15      195.96     70.23 o 
  17   2 -21      197.73      132.15     82.25 o 
  18   2 -21      196.34       -9.78     94.22 o 
   0   3 -21       13.64       78.79     86.48 o 
   1   3 -21     3620.20     3459.18     71.22 o 
   2   3 -21     3941.73     4025.12    130.02 o 
   3   3 -21     2219.85     2218.78    100.97 o 
   4   3 -21       39.53       37.32     47.26 o 
   5   3 -21     2411.92     2011.02    281.48 o 
   6   3 -21     4291.37     4443.89     75.13 o 
   7   3 -21     2056.56     2056.05     86.10 o 
   8   3 -21     2098.46     2281.52    130.31 o 
   9   3 -21     4038.54     4044.37     75.41 o 
  10   3 -21      108.44      197.06     73.71 o 
  11   3 -21      687.55      550.04     90.20 o 
  12   3 -21      124.38       86.25     60.73 o 
  13   3 -21      275.15      319.45     68.40 o 
  14   3 -21      372.73      370.49     73.83 o 
  15   3 -21      490.15      523.03     91.04 o 
  16   3 -21      502.91      633.91    143.62 o 
  17   3 -21      622.26      502.01     85.37 o 
   1   4 -21     3401.63     3321.08    104.73 o 
   2   4 -21      405.72      375.43     55.81 o 
   3   4 -21     3649.46     3505.54     64.16 o 
   4   4 -21     2885.37     3129.47     78.48 o 
   5   4 -21     3910.55     3861.18     82.05 o 
   6   4 -21      390.86      362.21     59.95 o 
   7   4 -21     2070.41     1966.01    107.05 o 
   8   4 -21     1072.55     1056.81     63.96 o 
   9   4 -21      824.21      885.95     76.18 o 
  10   4 -21       65.66       84.40     55.54 o 
  11   4 -21     1287.33     1381.83     82.90 o 
  12   4 -21      170.84      194.67     68.93 o 
  13   4 -21     1296.32     1292.32     85.40 o 
  14   4 -21       29.88       58.89     80.26 o 
  15   4 -21      622.07      709.27    103.46 o 
  16   4 -21        5.46       -1.82     88.16 o 
   0   5 -21      597.99      592.20    106.89 o 
   1   5 -21     4046.97     3739.58    437.85 o 
   2   5 -21       29.08       30.36     51.87 o 
   3   5 -21     2639.38     2743.42    162.75 o 
   4   5 -21       51.48       71.81     99.60 o 
   5   5 -21     1231.08     1229.96     60.82 o 
   6   5 -21      131.14      158.91     60.29 o 
   7   5 -21     1342.14     1262.05     61.64 o 
   8   5 -21       41.64       73.66     69.09 o 
   9   5 -21     1171.66     1071.38     69.38 o 
  10   5 -21       20.12       90.93     75.17 o 
  11   5 -21      800.03      708.15     65.77 o 
  12   5 -21        6.35       14.92     77.86 o 
  13   5 -21      382.12      373.81     80.90 o 
  14   5 -21       47.84       72.77     81.94 o 
  15   5 -21      436.82      350.79    180.10 o 
   1   6 -21      598.40      568.29     69.00 o 
   2   6 -21       90.72       72.46     65.92 o 
   3   6 -21     1356.96     1337.31     73.80 o 
   4   6 -21      197.31      139.78     69.96 o 
   5   6 -21     1802.86     1879.28     79.88 o 
   6   6 -21      391.56      462.70     89.28 o 
   7   6 -21      643.64      573.97     70.83 o 
   8   6 -21       87.66      109.05     69.79 o 
   9   6 -21      531.46      577.12     81.68 o 
  10   6 -21       19.29      121.71     75.84 o 
  11   6 -21      330.82      353.35     91.41 o 
  12   6 -21       31.96       47.91     86.75 o 
  13   6 -21      796.85      670.14    114.84 o 
   0   7 -21      198.80      186.70    133.89 o 
   1   7 -21      441.78      429.35     68.78 o 
   2   7 -21      309.41      380.97     78.25 o 
   3   7 -21      666.20      607.47     79.02 o 
   4   7 -21       14.76       53.26     68.50 o 
   5   7 -21      341.75      359.00     68.73 o 
   6   7 -21      364.02      348.48     83.88 o 
   7   7 -21      384.73      419.70     84.38 o 
   8   7 -21      806.22      632.97    122.35 o 
   9   7 -21      398.34      419.74     81.31 o 
  10   7 -21       73.28      146.36     92.42 o 
  11   7 -21      234.14      196.46     87.14 o 
   1   8 -21      136.24      112.38     97.87 o 
   2   8 -21      131.23      269.78    104.13 o 
   3   8 -21       62.09      147.53     87.57 o 
   4   8 -21      753.18      664.32     93.08 o 
   5   8 -21      186.59      146.93     92.20 o 
   6   8 -21      120.78      130.85     85.36 o 
   7   8 -21      160.90      213.12    104.21 o 
   2   0 -20     1513.88     1975.92    105.41 o 
   4   0 -20     2090.56     1974.57     92.28 o 
   6   0 -20      645.05      612.95     82.36 o 
   8   0 -20    20094.01    20017.17    608.99 o 
  10   0 -20      424.87      417.87     57.32 o 
  12   0 -20      706.14      788.74     60.94 o 
  14   0 -20      995.07      831.80    130.08 o 
  16   0 -20     3509.19     3628.00    432.54 o 
  18   0 -20       45.24      112.34    111.88 o 
   1   1 -20      121.21      102.06     33.29 o 
   2   1 -20     1626.46     1520.47     43.49 o 
   3   1 -20     1267.52     1128.86     85.97 o 
   4   1 -20    15868.55    15492.62    318.79 o 
   5   1 -20     1135.12     1164.60     35.54 o 
   6   1 -20      841.17      852.08     37.33 o 
   7   1 -20      221.95      179.86     38.25 o 
   8   1 -20      245.64      233.13     36.19 o 
   9   1 -20      205.26      204.68     38.16 o 
  10   1 -20     1272.69     1252.31    353.30 o 
  11   1 -20       11.61        7.03     44.94 o 
  12   1 -20     6457.39     6906.39    441.97 o 
  13   1 -20       72.32       61.67     61.32 o 
  14   1 -20      275.47      208.57     60.46 o 
  15   1 -20      134.95      104.17     71.77 o 
  16   1 -20      171.84      165.40     71.54 o 
  17   1 -20       68.81       98.95     74.47 o 
  18   1 -20      152.02      191.67     85.90 o 
   0   2 -20    11922.36    11885.85    134.08 o 
   1   2 -20     4010.82     3919.33     62.64 o 
   2   2 -20      795.51      749.79     38.48 o 
   3   2 -20      692.04      631.35     38.41 o 
   4   2 -20      250.68      159.86     54.64 o 
   5   2 -20     1807.61     1878.92     59.93 o 
   6   2 -20     1556.78     1463.24     53.02 o 
   7   2 -20     6709.46     6847.71    222.30 o 
   8   2 -20    11695.16    11824.26    400.11 o 
   9   2 -20     4251.36     4447.30    274.91 o 
  10   2 -20      106.15      104.60     57.42 o 
  11   2 -20     1135.26     1166.36     81.66 o 
  12   2 -20       93.29      106.70     58.96 o 
  13   2 -20      115.36      153.42     59.90 o 
  14   2 -20      432.89      367.64     70.12 o 
  15   2 -20      386.34      421.83     72.23 o 
  16   2 -20     1868.17     1913.22    160.08 o 
  17   2 -20      944.10      510.18    397.06 o 
  18   2 -20       25.20       67.00    100.81 o 
   1   3 -20     1493.01     1476.58     57.08 o 
   2   3 -20      705.47      666.67     66.05 o 
   3   3 -20     3536.80     3555.59     70.33 o 
   4   3 -20     9905.13     9701.77    135.43 o 
   5   3 -20     5511.22     4958.61    108.01 o 
   6   3 -20       35.58        8.04     48.27 o 
   7   3 -20      728.76      717.03     69.19 o 
   8   3 -20      645.22      607.52     77.68 o 
   9   3 -20      654.01      536.06    103.33 o 
  10   3 -20      422.66      462.62     53.58 o 
  11   3 -20     1001.14     1049.67     72.29 o 
  12   3 -20      972.23     1160.06     65.66 o 
  13   3 -20     1102.30     1101.85     82.07 o 
  14   3 -20       40.64       54.78     79.82 o 
  15   3 -20      282.71      294.36     83.18 o 
  16   3 -20       32.56       90.18     82.68 o 
  17   3 -20       32.07      125.79    103.80 o 
   0   4 -20      233.82      199.29     66.91 o 
   1   4 -20     8457.02     8185.31    271.82 o 
   2   4 -20      227.67      280.89     61.97 o 
   3   4 -20     1591.70     1608.78     63.47 o 
   4   4 -20       85.09       38.29     62.54 o 
   5   4 -20      490.21      479.26     60.77 o 
   6   4 -20       64.82       88.76     55.10 o 
   7   4 -20     3243.52     3056.68    122.98 o 
   8   4 -20      201.78      159.48     71.17 o 
   9   4 -20     1963.17     2017.72     72.09 o 
  10   4 -20      421.53      358.96    102.38 o 
  11   4 -20      649.51      617.68     74.06 o 
  12   4 -20       17.65       22.68     67.06 o 
  13   4 -20      319.09      370.44     70.32 o 
  14   4 -20       18.66       75.62     73.06 o 
  15   4 -20      600.68      565.95     87.38 o 
  16   4 -20       73.90      116.59     84.15 o 
   1   5 -20     1586.41     1568.11     67.81 o 
   2   5 -20      649.16      632.48     54.17 o 
   3   5 -20     3831.28     3961.71     78.25 o 
   4   5 -20       47.23       37.87     52.06 o 
   5   5 -20     4206.90     4194.80     89.48 o 
   6   5 -20       10.95       25.49     59.56 o 
   7   5 -20      855.22     1007.84     76.68 o 
   8   5 -20        6.27       49.87     61.56 o 
   9   5 -20      887.35      822.97     65.56 o 
  10   5 -20       66.50       95.36     76.62 o 
  11   5 -20     1362.65     1287.24     84.28 o 
  12   5 -20      112.97      190.91     81.88 o 
  13   5 -20     2424.39     2057.79    159.43 o 
  14   5 -20       45.44       60.18     80.33 o 
  15   5 -20      324.45      284.23     85.32 o 
   0   6 -20      192.38      289.45    104.85 o 
   1   6 -20     1894.89     1922.29     85.83 o 
   2   6 -20      192.36      278.46     83.06 o 
   3   6 -20      625.49      645.87     75.13 o 
   4   6 -20      212.75      239.86     58.56 o 
   5   6 -20      362.73      302.24     67.20 o 
   6   6 -20       58.30       34.06     67.11 o 
   7   6 -20      929.98      807.82     67.13 o 
   8   6 -20      951.60     1060.75     87.28 o 
   9   6 -20     1043.45      987.84     67.90 o 
  10   6 -20      230.16      249.67     90.59 o 
  11   6 -20      138.87      271.31     89.75 o 
  12   6 -20       31.16       36.79     76.12 o 
  13   6 -20       92.89      101.07     90.73 o 
  14   6 -20       82.24       81.05     95.53 o 
   1   7 -20      264.70      269.16     67.52 o 
   2   7 -20       52.49       93.79     72.88 o 
   3   7 -20      965.18      903.04     72.65 o 
   4   7 -20     1644.85     1595.85     74.77 o 
   5   7 -20      864.97      778.55     73.94 o 
   6   7 -20       27.31       -6.69     81.18 o 
   7   7 -20      354.86      283.35     97.54 o 
   8   7 -20       27.93       12.03     74.45 o 
   9   7 -20       92.19       82.25     96.03 o 
  10   7 -20        8.19       -0.81     91.99 o 
  11   7 -20      229.17      212.24    100.62 o 
   0   8 -20     1245.67     1176.69    117.34 o 
   1   8 -20      140.27      151.89     99.33 o 
   2   8 -20      114.11      221.40     96.69 o 
   3   8 -20       62.92       47.74     78.98 o 
   4   8 -20       29.19      131.63     79.78 o 
   5   8 -20       74.71       80.74     91.34 o 
   6   8 -20       44.17      113.44     84.03 o 
   7   8 -20      152.70      173.85    126.12 o 
   8   8 -20      537.07      394.42     98.38 o 
   2   0 -19    50047.12    46195.37    276.45 o 
   4   0 -19     2799.09     2621.30     88.23 o 
   6   0 -19    11442.23    11752.61    135.91 o 
   8   0 -19      530.86      527.51     49.82 o 
  10   0 -19    11406.04    12335.51    893.84 o 
  12   0 -19     2188.20     1455.54    568.31 o 
  14   0 -19     2700.54     2533.46    145.95 o 
  16   0 -19       97.54       74.88     91.77 o 
  18   0 -19     2078.73     2120.86    160.91 o 
   0   1 -19     3020.63     2928.26     62.56 o 
   1   1 -19      259.94      273.17     29.67 o 
   2   1 -19    10174.50     9829.20    148.11 o 
   3   1 -19     1304.40     1299.58     38.47 o 
   4   1 -19     1113.97     1076.21     38.07 o 
   5   1 -19      664.26      592.03     55.22 o 
   6   1 -19     7413.30     7508.67    164.51 o 
   7   1 -19      665.54      642.91     39.78 o 
   8   1 -19     2081.96     2012.09     42.25 o 
   9   1 -19      147.11      161.29     33.54 o 
  10   1 -19     2912.18     2691.48    626.90 o 
  11   1 -19      220.48      122.41     48.89 o 
  12   1 -19      321.67      338.27     52.66 o 
  13   1 -19       56.15       81.03     50.88 o 
  14   1 -19     2354.44     1862.15    572.86 o 
  15   1 -19       30.43       10.75     65.77 o 
  16   1 -19      458.43      258.60    110.43 o 
  17   1 -19       93.78       53.25     78.38 o 
  18   1 -19      227.52      241.22     77.74 o 
  19   1 -19      127.45      108.99     86.54 o 
   1   2 -19     4718.48     4435.78    195.74 o 
   2   2 -19     9423.59     9888.64    318.65 o 
   3   2 -19     2766.88     2724.35     52.34 o 
   4   2 -19     1771.92     1755.91    119.95 o 
   5   2 -19     3235.30     3302.62     66.32 o 
   6   2 -19     6484.73     6375.49     86.23 o 
   7   2 -19     4503.61     4597.41     73.67 o 
   8   2 -19       59.40       40.41     50.45 o 
   9   2 -19     4662.96     4589.04    137.65 o 
  10   2 -19     7256.22     6269.13   1173.68 o 
  11   2 -19     1167.59     1163.28     62.15 o 
  12   2 -19      404.36      377.81     66.64 o 
  13   2 -19       33.89       29.95     68.01 o 
  14   2 -19      354.26      310.55     66.13 o 
  15   2 -19      929.13      974.05     73.49 o 
  16   2 -19       66.11       81.39     68.21 o 
  17   2 -19      519.69      475.17    136.03 o 
  18   2 -19      793.76      577.44    377.43 o 
   0   3 -19      208.64      227.13     79.56 o 
   1   3 -19     1240.39     1216.73     56.07 o 
   2   3 -19     4916.37     4969.86     72.92 o 
   3   3 -19     6282.62     5964.69    148.65 o 
   4   3 -19     1042.71      955.58     58.35 o 
   5   3 -19     4033.23     4218.89    238.33 o 
   6   3 -19     5350.86     5125.58    318.35 o 
   7   3 -19     1507.31     1564.74     57.52 o 
   8   3 -19      528.77      641.65     52.33 o 
   9   3 -19     1154.60     1258.87     70.83 o 
  10   3 -19      743.79      845.43    101.28 o 
  11   3 -19     1964.05     2099.53     80.69 o 
  12   3 -19       48.13       62.66     53.84 o 
  13   3 -19      568.51      554.62    100.09 o 
  14   3 -19      973.68      892.23     83.46 o 
  15   3 -19      446.81      468.18     67.34 o 
  16   3 -19       16.71       96.69     78.37 o 
  17   3 -19      323.63      261.55     86.75 o 
  18   3 -19      195.23      180.83    100.74 o 
   1   4 -19     6709.52     6488.59     90.04 o 
   2   4 -19      504.46      582.68     50.71 o 
   3   4 -19     2228.24     2182.70     78.77 o 
   4   4 -19     2621.05     2544.66    110.43 o 
   5   4 -19      822.75      865.20     60.27 o 
   6   4 -19       28.80       48.99     66.58 o 
   7   4 -19     3106.84     3099.76     77.91 o 
   8   4 -19      250.29      276.49     58.03 o 
   9   4 -19     2238.10     1996.90    165.20 o 
  10   4 -19      254.50      324.77     64.55 o 
  11   4 -19      960.38      891.64     66.65 o 
  12   4 -19      112.00      173.10    113.11 o 
  13   4 -19      551.61      466.01     80.89 o 
  14   4 -19        2.85       71.68     73.26 o 
  15   4 -19      894.95      942.83    116.64 o 
  16   4 -19       20.53       49.62     91.75 o 
  17   4 -19      409.97      458.71    107.21 o 
   0   5 -19      168.91      172.44     72.17 o 
   1   5 -19     1199.12     1204.66     61.86 o 
   2   5 -19       16.88      -19.12     57.34 o 
   3   5 -19     6787.20     6785.12     81.62 o 
   4   5 -19      109.81      121.77     50.89 o 
   5   5 -19     3783.62     3736.99     77.69 o 
   6   5 -19       84.02       81.51     58.62 o 
   7   5 -19     1031.35      970.27     68.44 o 
   8   5 -19      201.53      226.00     62.26 o 
   9   5 -19      294.55      258.14     62.25 o 
  10   5 -19       13.72       71.53     56.30 o 
  11   5 -19     2389.54     2187.40     92.28 o 
  12   5 -19      101.21      171.17     80.24 o 
  13   5 -19     1277.71      993.07     75.12 o 
  14   5 -19        2.52       81.16     95.66 o 
  15   5 -19      600.23      498.53     76.66 o 
  16   5 -19        3.38       -2.76    144.19 o 
   1   6 -19     2536.66     2553.12     70.98 o 
   2   6 -19       46.77      113.36     76.90 o 
   3   6 -19      484.63      555.13     67.57 o 
   4   6 -19      571.51      679.89     66.14 o 
   5   6 -19      380.55      352.40     78.10 o 
   6   6 -19      318.39      279.71     65.51 o 
   7   6 -19     1382.60     1291.27     89.31 o 
   8   6 -19       31.82       78.72     59.49 o 
   9   6 -19      568.04      498.44    138.01 o 
  10   6 -19       93.80      159.49     75.20 o 
  11   6 -19      558.44      492.34     71.45 o 
  12   6 -19       29.07       51.32     79.89 o 
  13   6 -19       87.32      145.78     96.87 o 
  14   6 -19      124.18      146.13     83.59 o 
   0   7 -19       80.03       81.85     98.58 o 
   1   7 -19      161.88      171.97     78.11 o 
   2   7 -19      907.31      885.65     72.48 o 
   3   7 -19     1003.99      904.38     70.70 o 
   4   7 -19       53.61       33.34     76.00 o 
   5   7 -19     1036.40     1145.96     99.47 o 
   6   7 -19      969.35      779.26     79.12 o 
   7   7 -19      196.70      255.92     74.38 o 
   8   7 -19      138.04       76.89     97.50 o 
   9   7 -19      189.17      258.84     77.75 o 
  10   7 -19      245.22      239.88     86.41 o 
  11   7 -19      528.42      434.28     88.44 o 
  12   7 -19        5.55       66.86     86.94 o 
   1   8 -19      246.65      315.39    101.67 o 
   2   8 -19      291.41      305.42     85.85 o 
   3   8 -19       27.85      119.73     76.83 o 
   4   8 -19      187.40      220.40     76.68 o 
   5   8 -19       75.01      164.33     89.02 o 
   6   8 -19      356.27      377.54    110.85 o 
   7   8 -19      292.52      245.96     96.40 o 
   8   8 -19        0.88       17.20    103.46 o 
   9   8 -19      152.73      149.25    185.41 o 
   0   9 -19      131.82      264.49    156.43 o 
   1   9 -19       43.83      125.98     92.92 o 
   2   9 -19      448.52      374.83    106.36 o 
   0   0 -18    18414.90    17489.63    166.99 o 
   2   0 -18     8995.57     8604.63    172.40 o 
   4   0 -18      190.72       29.48     75.54 o 
   6   0 -18     3254.59     2559.14     75.29 o 
   8   0 -18     9618.38    10578.59   1076.48 o 
  10   0 -18    12090.57    12332.32    631.10 o 
  12   0 -18      167.17      157.60     98.73 o 
  14   0 -18     4899.98     4003.26   2252.83 o 
  16   0 -18     1316.67     1340.81     89.31 o 
  18   0 -18      430.70      441.33    102.62 o 
   1   1 -18     1258.35     1379.16     36.52 o 
   2   1 -18    25473.99    24769.95    596.51 o 
   3   1 -18      178.17      217.78     30.84 o 
   4   1 -18     7796.99     7726.90    215.01 o 
   5   1 -18     1538.50     1489.80     47.47 o 
   6   1 -18     4357.34     4385.86    102.64 o 
   7   1 -18     2699.89     2241.39    183.75 o 
   8   1 -18      857.70      865.71     40.15 o 
   9   1 -18      731.98      619.38    150.15 o 
  10   1 -18     5274.90     5070.26    488.95 o 
  11   1 -18     1234.55     1127.29    216.10 o 
  12   1 -18     2609.69     2783.01    547.81 o 
  13   1 -18       90.00       91.31     51.42 o 
  14   1 -18     1045.37     1158.95     61.17 o 
  15   1 -18       23.71       39.57     59.21 o 
  16   1 -18      365.09      237.52    119.73 o 
  17   1 -18      119.74      118.41     84.13 o 
  18   1 -18      824.25      921.21     98.07 o 
  19   1 -18       47.49       43.79     78.75 o 
   0   2 -18     8535.96     8346.44    280.12 o 
   1   2 -18     5765.16     5575.44    176.42 o 
   2   2 -18     9536.84     9735.86    158.65 o 
   3   2 -18     7077.74     5977.93    520.02 o 
   4   2 -18      183.25      165.99     49.07 o 
   5   2 -18     3046.14     3118.54    103.67 o 
   6   2 -18     6717.22     6690.52     76.00 o 
   7   2 -18     1446.43     1420.57     56.07 o 
   8   2 -18     1117.78      920.29    193.75 o 
   9   2 -18     4257.30     4151.25     80.29 o 
  10   2 -18     1283.27     1217.18    195.13 o 
  11   2 -18      526.42      620.02     59.10 o 
  12   2 -18      130.86       78.64     60.36 o 
  13   2 -18       83.08       87.94     61.10 o 
  14   2 -18      581.66      649.00     72.50 o 
  15   2 -18      315.27      341.09     77.68 o 
  16   2 -18      726.67      464.06    270.08 o 
  17   2 -18      306.68      274.89    131.16 o 
  18   2 -18      395.33      169.12    145.53 o 
   1   3 -18     6093.99     5600.02     71.93 o 
   2   3 -18      885.16      918.93     48.66 o 
   3   3 -18     2958.72     2970.44    124.13 o 
   4   3 -18     5795.55     5832.77     84.83 o 
   5   3 -18     3374.38     3340.35     80.99 o 
   6   3 -18     5801.49     6017.20     88.13 o 
   7   3 -18     1787.80     1858.25     65.93 o 
   8   3 -18      237.98      248.28     69.78 o 
   9   3 -18     4897.20     4886.43     84.33 o 
  10   3 -18     3161.93     3414.50     70.78 o 
  11   3 -18      927.67      952.55     82.13 o 
  12   3 -18     1836.74     1967.90     64.79 o 
  13   3 -18      292.59      318.01     65.18 o 
  14   3 -18      377.45      365.53     67.29 o 
  15   3 -18      650.61      715.17     73.34 o 
  16   3 -18      149.33      192.18     93.76 o 
  17   3 -18      507.54      373.43     85.00 o 
  18   3 -18      458.39      241.08     98.20 o 
   0   4 -18     1503.70     1547.49     97.03 o 
   1   4 -18     1562.29     1460.49     56.37 o 
   2   4 -18       56.08      113.55     47.92 o 
   3   4 -18     5341.94     5274.74    154.54 o 
   4   4 -18      991.41      963.84     64.27 o 
   5   4 -18     3206.74     3176.88    178.58 o 
   6   4 -18       93.21       99.57     53.88 o 
   7   4 -18     1447.60     1295.34    203.94 o 
   8   4 -18      153.54      187.36     65.06 o 
   9   4 -18     2221.12     2342.11     86.06 o 
  10   4 -18       17.95      -14.57     59.54 o 
  11   4 -18     3321.32     3004.11    179.54 o 
  12   4 -18        4.56       47.95     69.97 o 
  13   4 -18     1211.72     1240.78     81.91 o 
  14   4 -18      249.10      274.97     67.89 o 
  15   4 -18      616.74      666.17     88.65 o 
  16   4 -18        4.59        4.55     90.81 o 
  17   4 -18      249.15      300.99     86.45 o 
   1   5 -18     4377.18     4343.65     99.91 o 
   2   5 -18      137.86      181.49     82.81 o 
   3   5 -18     6123.92     6163.06     85.21 o 
   4   5 -18      518.65      526.73     64.99 o 
   5   5 -18     1503.19     1556.98     66.96 o 
   6   5 -18       75.20      130.48     61.30 o 
   7   5 -18     2664.69     2521.27     74.45 o 
   8   5 -18      177.85      135.72     56.94 o 
   9   5 -18      735.49      680.86     64.01 o 
  10   5 -18       62.31       65.62     62.87 o 
  11   5 -18     1232.02     1165.02     73.88 o 
  12   5 -18       40.46       51.45     63.65 o 
  13   5 -18      717.72      575.26     80.91 o 
  14   5 -18       27.86       94.19     97.93 o 
  15   5 -18      680.92      703.49     78.14 o 
  16   5 -18        4.97       92.65    108.55 o 
   0   6 -18      871.58      847.94     87.13 o 
   1   6 -18     1497.60     1588.87     67.04 o 
   2   6 -18      415.22      424.41     60.65 o 
   3   6 -18     1711.47     1893.08     84.66 o 
   4   6 -18       54.68      107.77     57.36 o 
   5   6 -18     2034.28     2045.59     73.47 o 
   6   6 -18      562.51      461.33     61.19 o 
   7   6 -18      400.66      428.58    110.08 o 
   8   6 -18      116.85      156.85     76.69 o 
   9   6 -18      273.92      281.65     70.37 o 
  10   6 -18       10.51       11.51     75.69 o 
  11   6 -18     1194.78      983.28    179.99 o 
  12   6 -18        1.04       49.52     93.60 o 
  13   6 -18      518.43      548.13     86.81 o 
  14   6 -18       81.33       31.60     90.23 o 
   1   7 -18      704.17      721.20     76.79 o 
   2   7 -18      351.23      379.78     69.74 o 
   3   7 -18      314.95      304.02     78.34 o 
   4   7 -18      720.22      692.14     74.78 o 
   5   7 -18      521.87      565.79     75.62 o 
   6   7 -18      509.16      507.17     75.94 o 
   7   7 -18      471.90      374.40     93.74 o 
   8   7 -18       55.23      112.29     71.70 o 
   9   7 -18      506.06      490.37     83.38 o 
  10   7 -18      217.66      283.58     95.74 o 
  11   7 -18      209.93      236.69     85.86 o 
  12   7 -18      113.11      226.18     92.31 o 
   0   8 -18      237.23      480.34    113.01 o 
   1   8 -18      114.43      157.42    101.53 o 
   2   8 -18      606.05      677.05     88.20 o 
   3   8 -18      323.72      296.03     85.69 o 
   4   8 -18       15.29      127.14     84.74 o 
   5   8 -18      204.97      289.60     92.95 o 
   6   8 -18      678.97      619.51     91.54 o 
   7   8 -18      108.36      109.03     96.47 o 
   8   8 -18      249.98      275.24     98.59 o 
   9   8 -18       63.69      135.60     86.17 o 
   1   9 -18       13.40       72.31     89.63 o 
   2   9 -18      323.03      374.73    108.99 o 
   3   9 -18       39.16      187.46    104.78 o 
   2   0 -17      471.18      405.02     40.14 o 
   4   0 -17    27034.10    26944.11    193.63 o 
   6   0 -17     2019.02     2161.83     72.97 o 
   8   0 -17      169.87      199.72     45.97 o 
  10   0 -17      652.64      609.35     54.52 o 
  12   0 -17    12798.56    13660.96    209.27 o 
  14   0 -17       96.24      120.85     79.46 o 
  16   0 -17      121.19      180.06     85.41 o 
  18   0 -17      175.37      237.85     92.80 o 
   0   1 -17    63087.77    59848.04    945.97 o 
   1   1 -17     2899.89     2710.06     64.51 o 
   2   1 -17      240.33      241.60     45.61 o 
   3   1 -17     1209.42     1081.56     52.23 o 
   4   1 -17      882.53      912.41     36.22 o 
   5   1 -17     2592.67     2500.04     57.21 o 
   6   1 -17      284.87      282.91     34.00 o 
   7   1 -17     1725.05     1623.84     89.04 o 
   8   1 -17    22312.68    22115.65    496.90 o 
   9   1 -17     2114.71     2164.31     72.28 o 
  10   1 -17      862.58      797.07    167.17 o 
  11   1 -17      353.58      303.81     42.56 o 
  12   1 -17      644.61      585.02    116.89 o 
  13   1 -17        4.11      -10.85     50.41 o 
  14   1 -17      239.56      209.92     55.65 o 
  15   1 -17      280.34      285.02     87.02 o 
  16   1 -17     3384.54     2865.58    789.71 o 
  17   1 -17      307.77      309.28     80.10 o 
  18   1 -17      103.65      128.81     88.51 o 
  19   1 -17       78.85       81.11     96.47 o 
   1   2 -17     3165.11     3156.09     83.91 o 
   2   2 -17      733.66      639.26     43.78 o 
   3   2 -17     4636.94     4237.88    248.56 o 
   4   2 -17    28130.51    28040.42    541.52 o 
   5   2 -17     5016.61     5118.61     76.57 o 
   6   2 -17       40.04       47.44     46.95 o 
   7   2 -17      422.14      372.85     44.88 o 
   8   2 -17     1886.90     2077.93     63.64 o 
   9   2 -17      311.00      279.92     59.84 o 
  10   2 -17      181.56      173.54     54.44 o 
  11   2 -17      603.56      782.07     60.40 o 
  12   2 -17     5578.57     6179.27    284.27 o 
  13   2 -17      707.10      741.98     64.58 o 
  14   2 -17      131.90      127.91     60.54 o 
  15   2 -17      114.43      138.56     58.40 o 
  16   2 -17      324.83      129.64    166.52 o 
  17   2 -17       99.58      132.25    107.55 o 
  18   2 -17       33.00       69.16     96.54 o 
  19   2 -17      176.45      192.42    102.39 o 
   0   3 -17     3738.51     3564.95     90.35 o 
   1   3 -17    12462.80    12248.25    103.03 o 
   2   3 -17      298.68      260.97     44.86 o 
   3   3 -17     1716.54     1740.02     62.57 o 
   4   3 -17      693.84      662.05     69.12 o 
   5   3 -17      810.18      808.09     49.85 o 
   6   3 -17       66.44       94.86     48.31 o 
   7   3 -17     4250.49     4115.38    248.27 o 
   8   3 -17     2253.20     2321.09     62.85 o 
   9   3 -17     8518.79     8478.21    157.92 o 
  10   3 -17      219.29      247.31     56.74 o 
  11   3 -17      794.76      686.42    231.31 o 
  12   3 -17       26.54       57.51     70.00 o 
  13   3 -17      237.14      204.47     61.56 o 
  14   3 -17      307.63      294.87     60.39 o 
  15   3 -17      578.00      609.11     90.40 o 
  16   3 -17      560.45      608.50     86.69 o 
  17   3 -17     1296.36      903.31    281.17 o 
  18   3 -17       22.11       68.49     87.99 o 
   1   4 -17     2155.29     2106.46     89.09 o 
   2   4 -17      434.02      411.55     72.44 o 
   3   4 -17     6448.42     6463.97    301.36 o 
   4   4 -17     8631.94     8795.09    108.21 o 
   5   4 -17     7656.33     7643.54    212.94 o 
   6   4 -17     2170.12     2214.24     65.67 o 
   7   4 -17      833.22      871.70     59.20 o 
   8   4 -17      546.17      467.87     59.38 o 
   9   4 -17      133.22      129.88     71.98 o 
  10   4 -17      102.33       88.47     54.01 o 
  11   4 -17     2271.93     2185.91     73.78 o 
  12   4 -17      532.86      467.02    175.91 o 
  13   4 -17     3023.22     2973.60    109.08 o 
  14   4 -17       23.28       32.05     67.29 o 
  15   4 -17      181.01      228.57     88.57 o 
  16   4 -17       81.05      132.97     80.71 o 
  17   4 -17        5.69      117.96     90.43 o 
   0   5 -17      583.70      681.37     72.92 o 
   1   5 -17     4762.00     4771.68    249.91 o 
   2   5 -17      204.61      231.95     57.83 o 
   3   5 -17     2447.41     2490.23    134.46 o 
   4   5 -17       13.47       58.88     51.86 o 
   5   5 -17      769.17      709.89     70.21 o 
   6   5 -17      103.57       99.90     58.86 o 
   7   5 -17     2407.05     2464.93     99.33 o 
   8   5 -17      107.41      144.87     62.25 o 
   9   5 -17     2428.90     2312.52     84.89 o 
  10   5 -17       18.49       27.50     62.40 o 
  11   5 -17      467.06      495.21     67.16 o 
  12   5 -17        0.51       30.34     61.36 o 
  13   5 -17      224.03      149.05     76.34 o 
  14   5 -17       16.90      105.44     76.54 o 
  15   5 -17      554.21      652.30     91.56 o 
  16   5 -17       21.76       63.28     79.88 o 
   1   6 -17      952.42      901.40     96.69 o 
   2   6 -17       45.09       45.35     58.55 o 
   3   6 -17     3197.16     3400.39    215.26 o 
   4   6 -17     1224.71     1232.19     70.06 o 
   5   6 -17     3270.24     3117.70    277.32 o 
   6   6 -17      248.39      337.80     68.68 o 
   7   6 -17      741.67      755.33     76.29 o 
   8   6 -17       51.31       78.76     58.33 o 
   9   6 -17      111.12      106.16     68.44 o 
  10   6 -17       47.77       89.86     71.39 o 
  11   6 -17      799.85      700.56     75.91 o 
  12   6 -17      197.90      309.97     77.18 o 
  13   6 -17     1537.75     1490.49     98.59 o 
  14   6 -17       27.55       65.79     80.22 o 
   0   7 -17     1203.54     1360.61    101.03 o 
   1   7 -17     1198.95     1138.25     71.66 o 
   2   7 -17       37.57        8.89     78.79 o 
   3   7 -17      253.13      220.82     66.71 o 
   4   7 -17       91.64      138.75     74.18 o 
   5   7 -17      208.39      164.95     65.00 o 
   6   7 -17       12.78       64.44     71.73 o 
   7   7 -17      244.86      258.73     70.48 o 
   8   7 -17     1170.16     1096.50     96.00 o 
   9   7 -17      945.20      817.49     95.05 o 
  10   7 -17       45.58       43.07     74.64 o 
  11   7 -17      132.53      144.15     78.47 o 
  12   7 -17        9.65       73.06     98.80 o 
   1   8 -17      120.44      103.64     99.45 o 
   2   8 -17       47.34      131.79     85.72 o 
   3   8 -17      244.04      335.04     98.10 o 
   4   8 -17     1384.41     1364.60    107.16 o 
   5   8 -17      250.34      244.70     88.87 o 
   6   8 -17       38.32       93.80     81.98 o 
   7   8 -17      104.56      175.54    106.92 o 
   8   8 -17       34.90       99.90     83.36 o 
   9   8 -17       21.57       33.09    103.97 o 
   0   9 -17     1462.52     1303.66    163.11 o 
   1   9 -17       55.03       14.53     91.51 o 
   2   9 -17        1.46      139.17     99.56 o 
   3   9 -17       77.82      156.85    163.58 o 
   4   9 -17        9.44       77.63    113.60 o 
   2   0 -16     4332.05     3740.47     74.49 o 
   4   0 -16     5680.81     5918.29    112.74 o 
   6   0 -16     3006.08     2769.37     79.35 o 
   8   0 -16      991.38      878.13     84.37 o 
  10   0 -16     1845.94     1907.35    138.89 o 
  12   0 -16      226.38      102.81    135.03 o 
  14   0 -16      473.36      656.85     82.27 o 
  16   0 -16      730.14      881.21     90.08 o 
  18   0 -16      724.20      792.42     95.10 o 
   1   1 -16     4367.02     4294.27    202.90 o 
   2   1 -16    21003.84    21141.56    442.32 o 
   3   1 -16     7604.83     7338.19    133.80 o 
   4   1 -16    18668.01    18646.94    493.73 o 
   5   1 -16     1704.07     1603.00     68.08 o 
   6   1 -16    16465.71    16200.59    288.29 o 
   7   1 -16      358.38      332.07     37.02 o 
   8   1 -16      150.08      100.49     48.01 o 
   9   1 -16     1279.68     1305.03     60.91 o 
  10   1 -16    14538.99    14413.33   1952.08 o 
  11   1 -16       69.33      103.81     38.89 o 
  12   1 -16     9626.35    10127.69    280.74 o 
  13   1 -16      126.51      137.43     44.66 o 
  14   1 -16      883.75      564.81    282.57 o 
  15   1 -16      819.01      597.85    227.66 o 
  16   1 -16      335.23      214.93     65.61 o 
  17   1 -16      257.35      338.83     77.54 o 
  18   1 -16     2000.94     2089.85    166.17 o 
  19   1 -16      144.91      128.65     80.87 o 
   0   2 -16    11969.67    12035.24    137.07 o 
   1   2 -16      716.25      774.22     83.23 o 
   2   2 -16     5191.64     4918.89    113.81 o 
   3   2 -16      857.02      783.42     46.12 o 
   4   2 -16     1788.75     1873.45     69.00 o 
   5   2 -16     3006.53     3078.59     82.05 o 
   6   2 -16     2104.65     2032.30     68.43 o 
   7   2 -16     1470.42     1529.06     64.48 o 
   8   2 -16     9560.78    10474.20    230.60 o 
   9   2 -16     2416.79     2480.49    110.72 o 
  10   2 -16     3697.98     3738.86    134.17 o 
  11   2 -16      743.15      830.54     59.32 o 
  12   2 -16      101.38       71.81     57.59 o 
  13   2 -16      411.26      357.42     63.14 o 
  14   2 -16     2066.39     2140.54    132.34 o 
  15   2 -16      462.06      421.75    100.99 o 
  16   2 -16      837.56      595.05    408.39 o 
  17   2 -16      218.45      232.19    142.11 o 
  18   2 -16      106.88       74.72     93.24 o 
  19   2 -16       48.26       57.06    112.11 o 
   1   3 -16    10482.96    10301.70    179.06 o 
   2   3 -16     3795.10     4027.84     75.48 o 
   3   3 -16     7421.77     6740.77    106.08 o 
   4   3 -16     3610.37     3273.35    443.45 o 
   5   3 -16     2567.22     2546.71     83.11 o 
   6   3 -16      458.55      402.99     54.27 o 
   7   3 -16     6354.81     6075.78     92.47 o 
   8   3 -16     1979.47     2101.16     67.41 o 
   9   3 -16     4308.79     4264.89    132.53 o 
  10   3 -16     1048.33     1054.44     55.46 o 
  11   3 -16     2336.81     2018.14    336.44 o 
  12   3 -16       38.11       80.23     70.17 o 
  13   3 -16     1008.87      957.07     66.93 o 
  14   3 -16      289.42      409.78     79.60 o 
  15   3 -16      738.15      745.57     70.80 o 
  16   3 -16       32.04      130.34     74.18 o 
  17   3 -16      311.38      323.76     80.87 o 
  18   3 -16      204.80      227.69    161.70 o 
   0   4 -16      401.83      389.97     64.62 o 
   1   4 -16     7680.09     7555.51     86.68 o 
   2   4 -16      518.33      620.20     55.22 o 
   3   4 -16     4062.63     3580.18    644.90 o 
   4   4 -16       70.92       72.20     51.45 o 
   5   4 -16     5376.44     5280.30    354.84 o 
   6   4 -16     1388.60     1522.82     75.16 o 
   7   4 -16     1966.31     1739.83    184.75 o 
   8   4 -16      795.73      777.22     54.16 o 
   9   4 -16     2601.23     2584.38     98.84 o 
  10   4 -16       87.14      111.65     53.34 o 
  11   4 -16     1764.86     1789.98     72.65 o 
  12   4 -16       70.29       97.39     62.25 o 
  13   4 -16     1027.87      966.76     74.91 o 
  14   4 -16      618.06      618.75     75.52 o 
  15   4 -16      493.62      412.04     70.98 o 
  16   4 -16      312.08      353.14     86.36 o 
  17   4 -16      617.20      652.19    101.76 o 
   1   5 -16     1557.77     1544.85     63.13 o 
   2   5 -16      110.78      106.86     50.62 o 
   3   5 -16     1987.68     2076.31     84.37 o 
   4   5 -16      158.54      126.08     53.44 o 
   5   5 -16     3096.15     3224.18     74.45 o 
   6   5 -16      130.25      191.29     58.77 o 
   7   5 -16     1820.60     1796.59     78.83 o 
   8   5 -16      309.92      418.14     97.62 o 
   9   5 -16     1573.81     1517.47     64.43 o 
  10   5 -16        9.68       26.97     71.79 o 
  11   5 -16     1063.62     1184.77     69.30 o 
  12   5 -16       75.43       86.39     66.56 o 
  13   5 -16     1264.40     1151.95     79.79 o 
  14   5 -16       23.62       47.97     69.01 o 
  15   5 -16      692.59      674.13    135.74 o 
  16   5 -16        0.10       66.84     90.85 o 
   0   6 -16      455.04      392.08     79.13 o 
   1   6 -16     2541.57     2565.10     78.55 o 
   2   6 -16       97.76       66.44     64.14 o 
   3   6 -16     4028.36     4256.29    206.67 o 
   4   6 -16       69.94       77.47     58.77 o 
   5   6 -16     2340.92     2296.93    153.38 o 
   6   6 -16      137.63      162.35     66.81 o 
   7   6 -16     1221.97     1265.42     69.73 o 
   8   6 -16      605.12      542.58     67.19 o 
   9   6 -16     1150.87     1204.93     85.88 o 
  10   6 -16       91.93       90.33     83.30 o 
  11   6 -16     1036.57      996.64     88.28 o 
  12   6 -16       23.51       99.21     90.12 o 
  13   6 -16      620.64      558.98     81.66 o 
  14   6 -16      117.35      149.29     87.84 o 
  15   6 -16      325.10      306.68     87.39 o 
   1   7 -16     1216.72     1202.84     76.90 o 
   2   7 -16      586.76      565.80     66.34 o 
   3   7 -16      491.05      504.38    102.39 o 
   4   7 -16      588.90      545.13     90.28 o 
   5   7 -16      509.94      545.37     71.93 o 
   6   7 -16      192.29      162.07     88.31 o 
   7   7 -16      302.23      324.90     75.05 o 
   8   7 -16       47.48      121.13     70.40 o 
   9   7 -16      271.94      207.99     74.04 o 
  10   7 -16      202.89      265.98     90.98 o 
  11   7 -16      222.37      276.99     96.63 o 
  12   7 -16      119.58      163.65     93.03 o 
  13   7 -16      150.72      240.73     97.24 o 
   0   8 -16      631.40      635.13    113.71 o 
   1   8 -16       51.70       81.07     85.04 o 
   2   8 -16      590.15      441.14     87.15 o 
   3   8 -16      149.79      169.52    154.90 o 
   4   8 -16       35.56      134.29     94.37 o 
   5   8 -16      236.57      294.40     91.90 o 
   6   8 -16      630.34      733.70    103.14 o 
   7   8 -16       53.96      150.66     81.46 o 
   8   8 -16      751.22      755.76    108.93 o 
   9   8 -16      116.60       94.60     98.08 o 
  10   8 -16      286.19      245.39    100.89 o 
   1   9 -16       77.47       96.88     90.18 o 
   2   9 -16      136.01      225.33    110.84 o 
   3   9 -16       30.29      147.00    111.36 o 
   4   9 -16      356.29      333.20    114.69 o 
   5   9 -16       43.53       86.71     99.12 o 
   2   0 -15    21649.54    19687.68    489.10 o 
   4   0 -15     4594.49     5107.85    102.51 o 
   6   0 -15    19138.74    15435.71    143.44 o 
   8   0 -15     2197.81     2306.91     62.76 o 
  10   0 -15    18133.24    20966.45   1185.94 o 
  12   0 -15      189.07      126.14     59.71 o 
  14   0 -15     3605.89     3829.21    288.62 o 
  16   0 -15       48.27       69.29     84.28 o 
  18   0 -15     2528.11     2423.12    208.11 o 
   0   1 -15     2228.81     2029.74     54.32 o 
   1   1 -15     5007.42     4968.89    113.03 o 
   2   1 -15    17655.49    16954.25    150.29 o 
   3   1 -15     9271.40     8979.70    295.57 o 
   4   1 -15       89.83       54.21     35.28 o 
   5   1 -15     1011.18     1048.22     37.83 o 
   6   1 -15    17009.65    16594.59    447.90 o 
   7   1 -15       37.21       62.41     31.32 o 
   8   1 -15     2559.89     2099.82    411.20 o 
   9   1 -15      746.19      767.70     48.38 o 
  10   1 -15     6613.10     6484.92    559.48 o 
  11   1 -15      722.58      770.40     45.65 o 
  12   1 -15      433.04      464.20     43.63 o 
  13   1 -15      510.06      545.46     50.16 o 
  14   1 -15     4030.16     3950.86    685.55 o 
  15   1 -15      178.77      141.82     63.17 o 
  16   1 -15      459.91      314.75     93.69 o 
  17   1 -15       42.46       80.11     57.87 o 
  18   1 -15      918.13     1020.93    110.63 o 
  19   1 -15       28.85       53.48     90.36 o 
   1   2 -15     5685.61     5436.16    182.73 o 
   2   2 -15    20105.58    20449.15    158.60 o 
   3   2 -15     4143.21     3858.51    105.60 o 
   4   2 -15     5706.55     5739.07     73.28 o 
   5   2 -15     1805.32     1708.44     65.59 o 
   6   2 -15     4172.37     3848.58     64.71 o 
   7   2 -15     3685.04     3788.28     76.35 o 
   8   2 -15      673.64      718.20     63.62 o 
   9   2 -15     3113.07     3168.17    102.99 o 
  10   2 -15     7995.21     8402.85     90.92 o 
  11   2 -15      638.86      633.66     57.51 o 
  12   2 -15      350.75      323.74     63.00 o 
  13   2 -15      232.05      228.79     60.19 o 
  14   2 -15      448.09      503.99     64.70 o 
  15   2 -15     1134.48     1182.80     97.82 o 
  16   2 -15      314.65      244.63     76.04 o 
  17   2 -15      229.13      156.81     73.42 o 
  18   2 -15     1126.64     1129.30    110.49 o 
  19   2 -15      273.69      271.03     92.96 o 
   0   3 -15      702.30      704.19     67.05 o 
   1   3 -15     6412.61     6393.20    236.49 o 
   2   3 -15     8233.46     8384.41    177.32 o 
   3   3 -15    11183.62    10424.93    125.39 o 
   4   3 -15     1441.17     1537.09     52.90 o 
   5   3 -15     5383.98     5300.80    222.59 o 
   6   3 -15     1872.86     1913.35     72.08 o 
   7   3 -15     4565.00     4393.52     81.92 o 
   8   3 -15      472.22      509.45     60.25 o 
   9   3 -15     1948.31     1948.41    139.68 o 
  10   3 -15     2312.92     2346.52     99.81 o 
  11   3 -15     3153.04     3242.47    117.67 o 
  12   3 -15       87.52       82.21     52.82 o 
  13   3 -15     1405.98     1424.66     70.35 o 
  14   3 -15     1227.92     1197.54    149.48 o 
  15   3 -15      483.21      459.26     68.00 o 
  16   3 -15        5.53        1.61     73.88 o 
  17   3 -15       72.99       55.72     73.25 o 
  18   3 -15       58.22       81.86    137.79 o 
   1   4 -15     8956.74     8404.96    145.85 o 
   2   4 -15     1139.48     1153.49     51.45 o 
   3   4 -15     1040.96     1086.92     69.39 o 
   4   4 -15      916.99      946.26     55.92 o 
   5   4 -15     2385.11     2441.87     72.82 o 
   6   4 -15     2139.62     2206.00     71.29 o 
   7   4 -15     5845.49     5762.61    242.86 o 
   8   4 -15      135.02      153.90     60.33 o 
   9   4 -15     4996.08     4758.70    542.58 o 
  10   4 -15      305.95      365.18     54.74 o 
  11   4 -15      825.58      965.16     65.74 o 
  12   4 -15      803.53      771.89     66.65 o 
  13   4 -15      139.58      120.46     59.68 o 
  14   4 -15      146.08      157.54     81.84 o 
  15   4 -15     1616.33     1575.70     87.80 o 
  16   4 -15      171.25      187.90     86.41 o 
  17   4 -15      596.76      520.36     82.19 o 
  18   4 -15       60.55       44.48     91.70 o 
   0   5 -15      327.99      416.25     72.05 o 
   1   5 -15      944.67      955.68     71.83 o 
   2   5 -15      176.85      227.72     59.23 o 
   3   5 -15     4298.28     4412.50     76.65 o 
   4   5 -15      113.26      134.21     59.68 o 
   5   5 -15     6333.21     6345.33    205.80 o 
   6   5 -15       32.67      -16.59     67.82 o 
   7   5 -15     1263.33     1389.50     81.05 o 
   8   5 -15       63.28       39.81     59.07 o 
   9   5 -15      458.89      480.27     60.47 o 
  10   5 -15      100.63      125.27     97.17 o 
  11   5 -15     1962.40     2062.73    131.28 o 
  12   5 -15      101.31      132.24     68.39 o 
  13   5 -15     1308.97     1197.22     71.25 o 
  14   5 -15       16.77       67.02     72.57 o 
  15   5 -15      762.61      723.90    100.23 o 
  16   5 -15       52.04       96.09     89.59 o 
   1   6 -15     4707.75     4787.09     82.47 o 
   2   6 -15      405.08      550.59     58.34 o 
   3   6 -15     1589.07     1632.36     76.88 o 
   4   6 -15       90.23      181.27     78.70 o 
   5   6 -15      730.69      762.35     61.98 o 
   6   6 -15      954.89      842.35     62.45 o 
   7   6 -15     2366.57     2296.73     70.21 o 
   8   6 -15       95.66      134.17     65.96 o 
   9   6 -15     1476.80     1275.87     68.12 o 
  10   6 -15       49.82       62.33     61.22 o 
  11   6 -15      644.07      539.28     74.85 o 
  12   6 -15      194.42      224.42     75.31 o 
  13   6 -15      164.59      154.26     78.89 o 
  14   6 -15      139.64      163.37     95.50 o 
  15   6 -15      400.56      319.49    102.81 o 
   0   7 -15      121.12       31.59    122.05 o 
   1   7 -15      417.39      475.76     84.20 o 
   2   7 -15     1516.28     1522.80     71.22 o 
   3   7 -15     1194.44     1230.31     89.68 o 
   4   7 -15       59.19       63.28     69.51 o 
   5   7 -15     1093.50     1080.64     77.68 o 
   6   7 -15     1131.83     1122.69     71.91 o 
   7   7 -15      101.63      182.67     83.66 o 
   8   7 -15       27.90        7.94     75.15 o 
   9   7 -15        2.89       47.85    101.32 o 
  10   7 -15      297.63      346.45     96.11 o 
  11   7 -15      681.32      588.24    105.15 o 
  12   7 -15        2.27       87.84    110.46 o 
  13   7 -15      296.79      302.28     90.66 o 
   1   8 -15      308.06      275.62    113.60 o 
   2   8 -15      743.14      777.89     99.01 o 
   3   8 -15       42.37      110.19     95.28 o 
   4   8 -15      216.75      224.21     76.30 o 
   5   8 -15       84.63       47.12     83.95 o 
   6   8 -15      424.32      544.10    100.25 o 
   7   8 -15      212.03      225.76     88.64 o 
   8   8 -15       11.12      118.41     91.01 o 
   9   8 -15      180.20      227.67     96.21 o 
  10   8 -15      301.63      370.70     98.97 o 
   0   9 -15        3.14      152.62    150.72 o 
   1   9 -15       17.66      127.82     85.81 o 
   2   9 -15      632.06      625.16    102.65 o 
   3   9 -15      147.60      312.67    120.46 o 
   4   9 -15        9.25       63.40    103.98 o 
   5   9 -15       47.66       68.66    103.85 o 
   6   9 -15      682.10      720.21    119.74 o 
   0   0 -14    15370.66    12721.75    157.92 o 
   2   0 -14     8598.70     8073.80    588.62 o 
   4   0 -14       87.04       32.61     55.36 o 
   6   0 -14     7103.00     7145.35    109.66 o 
   8   0 -14    33778.36    35223.69   2324.19 o 
  10   0 -14     3285.83     3445.34     73.52 o 
  12   0 -14     2678.85     2512.61    106.76 o 
  14   0 -14     1767.03     1900.79    275.49 o 
  16   0 -14     3290.53     3946.39    265.93 o 
  18   0 -14      380.36      426.01     90.42 o 
  20   0 -14      355.09      284.40    109.05 o 
   1   1 -14     1444.46     1416.20     40.68 o 
   2   1 -14     9651.04     9989.95    190.37 o 
   3   1 -14     1506.01     1604.92     44.70 o 
   4   1 -14    49527.48    49754.58   1214.08 o 
   5   1 -14     2132.41     2311.83     72.64 o 
   6   1 -14       67.27       78.97     31.30 o 
   7   1 -14     1135.98     1002.99     40.06 o 
   8   1 -14      420.38      363.95     91.94 o 
   9   1 -14      738.93      667.10    140.45 o 
  10   1 -14     1242.09     1497.69     49.80 o 
  11   1 -14      972.18     1010.61     48.37 o 
  12   1 -14     6666.79     6932.07    205.52 o 
  13   1 -14     1656.52     1646.03     72.96 o 
  14   1 -14      419.46      318.15     68.41 o 
  15   1 -14       72.83      118.93     57.22 o 
  16   1 -14        3.45       19.42     53.07 o 
  17   1 -14       18.50       47.01     61.27 o 
  18   1 -14      183.88      138.05     69.75 o 
  19   1 -14       30.37       38.96     66.29 o 
  20   1 -14     1378.28     1169.03     89.40 o 
   0   2 -14    73387.16    70654.67    314.68 o 
   1   2 -14    13838.56    13224.00    150.68 o 
   2   2 -14     4242.68     3937.87    262.36 o 
   3   2 -14    16008.49    15044.08    287.65 o 
   4   2 -14     2568.31     2614.35     64.96 o 
   5   2 -14     3511.18     3382.31    181.09 o 
   6   2 -14     2084.28     2057.18     54.24 o 
   7   2 -14     5620.20     5582.18    240.45 o 
   8   2 -14    13089.37    13807.20    110.38 o 
   9   2 -14     1723.53     1503.43    239.32 o 
  10   2 -14      479.48      500.26     56.06 o 
  11   2 -14      870.65      930.16     66.71 o 
  12   2 -14       77.38       80.56     57.03 o 
  13   2 -14      234.09      224.79     53.46 o 
  14   2 -14      125.34      151.78     53.48 o 
  15   2 -14      427.16      320.82     94.41 o 
  16   2 -14     2291.92     1895.76    400.17 o 
  17   2 -14      604.87      485.73    106.53 o 
  18   2 -14      223.00      202.17     70.79 o 
  19   2 -14      141.00      138.14     86.85 o 
   1   3 -14     4650.88     4733.85    109.94 o 
   2   3 -14     1985.27     1936.88     56.74 o 
   3   3 -14     5581.44     5419.19    247.98 o 
   4   3 -14     3790.45     3711.86     62.91 o 
   5   3 -14     8531.83     8175.20    394.70 o 
   6   3 -14     3160.77     3345.57     67.60 o 
   7   3 -14     2282.57     2339.33     91.99 o 
   8   3 -14       11.52       30.92     50.84 o 
   9   3 -14      843.11      838.47     55.99 o 
  10   3 -14     1918.06     1997.96     60.93 o 
  11   3 -14     2510.06     2501.76     64.16 o 
  12   3 -14     3290.59     3621.95     74.91 o 
  13   3 -14     2011.83     1693.89    192.32 o 
  14   3 -14      136.13      156.99     75.55 o 
  15   3 -14      353.94      420.29     63.08 o 
  16   3 -14      688.30      632.56     69.52 o 
  17   3 -14       91.24       42.86     71.37 o 
  18   3 -14      169.79      219.81    143.29 o 
  19   3 -14      243.46      201.85     99.50 o 
   0   4 -14      682.95      531.65     70.70 o 
   1   4 -14     5827.37     5852.86     91.89 o 
   2   4 -14       47.40       32.81     45.08 o 
   3   4 -14     2281.81     2482.32     75.04 o 
   4   4 -14      149.87      120.42     45.29 o 
   5   4 -14     1257.59     1364.92     64.39 o 
   6   4 -14       98.66      163.43     60.74 o 
   7   4 -14     5682.37     5242.83    447.98 o 
   8   4 -14      767.14      664.11     60.80 o 
   9   4 -14     8042.92     8371.41    180.70 o 
  10   4 -14      214.92      174.77     53.69 o 
  11   4 -14     1319.62     1335.64     67.72 o 
  12   4 -14      140.25      111.41     62.66 o 
  13   4 -14      414.18      440.01     61.13 o 
  14   4 -14       65.37       59.26     66.08 o 
  15   4 -14      888.46      918.53     82.27 o 
  16   4 -14      269.43      296.95     69.15 o 
  17   4 -14     1142.76     1063.78    198.57 o 
  18   4 -14        1.45       44.93     90.27 o 
   1   5 -14     3793.67     4062.43     76.61 o 
   2   5 -14       75.87       81.58     57.19 o 
   3   5 -14     5315.75     4796.82    381.38 o 
   4   5 -14      114.10      126.78     58.62 o 
   5   5 -14     8978.64     8888.19    209.46 o 
   6   5 -14       92.28       65.23     56.70 o 
   7   5 -14     2423.15     2596.40     71.21 o 
   8   5 -14      266.45      297.30     61.38 o 
   9   5 -14      668.26      689.28     80.87 o 
  10   5 -14       76.72       82.14     54.99 o 
  11   5 -14      882.20      737.29     63.05 o 
  12   5 -14        1.21       29.87     64.98 o 
  13   5 -14     1936.28     1867.40     79.03 o 
  14   5 -14       12.35       54.18     80.89 o 
  15   5 -14      489.27      635.94    113.13 o 
  16   5 -14       28.49       31.63     78.15 o 
  17   5 -14      147.78      190.50     91.54 o 
   0   6 -14     1829.14     2024.76    111.20 o 
   1   6 -14     3500.72     3800.06     82.15 o 
   2   6 -14      225.53      340.53     75.59 o 
   3   6 -14      619.96      600.38     78.53 o 
   4   6 -14       87.43       77.94     68.47 o 
   5   6 -14      650.19      571.77     76.82 o 
   6   6 -14      116.68      111.25     76.78 o 
   7   6 -14     1725.94     1740.10     82.41 o 
   8   6 -14      519.32      532.32     66.84 o 
   9   6 -14     1780.48     1542.16    213.82 o 
  10   6 -14        7.42        4.15     68.19 o 
  11   6 -14      641.61      619.01     67.45 o 
  12   6 -14        3.75       45.58    105.25 o 
  13   6 -14      122.43      144.25     94.10 o 
  14   6 -14        3.69      149.60     86.40 o 
  15   6 -14      307.29      286.61     96.20 o 
   1   7 -14      800.24      885.98     90.91 o 
   2   7 -14      239.40      321.62     78.59 o 
   3   7 -14      926.38      964.44     71.61 o 
   4   7 -14     1079.10     1083.52     68.81 o 
   5   7 -14     1137.29     1204.21     89.77 o 
   6   7 -14      512.06      463.49    118.27 o 
   7   7 -14      632.44      561.00    139.76 o 
   8   7 -14        7.61        2.41     75.55 o 
   9   7 -14      249.49      262.47     75.60 o 
  10   7 -14      198.21      204.32     73.47 o 
  11   7 -14      303.83      368.69     87.41 o 
  12   7 -14      451.15      388.75     92.21 o 
  13   7 -14      539.14      437.71    117.42 o 
   0   8 -14     1655.09     1593.19    132.13 o 
   1   8 -14      348.86      341.46     88.37 o 
   2   8 -14      148.14       77.80    103.11 o 
   3   8 -14      392.21      411.12     85.76 o 
   4   8 -14       19.82      -11.91     74.61 o 
   5   8 -14       54.48       83.95     86.10 o 
   6   8 -14       62.03       82.64     77.88 o 
   7   8 -14      141.05      230.05    104.45 o 
   8   8 -14     1320.17     1320.82     96.91 o 
   9   8 -14      136.80      207.68     91.58 o 
  10   8 -14      105.11      156.50     96.40 o 
   1   9 -14       24.25       65.26     84.57 o 
   2   9 -14      121.27      153.02     98.03 o 
   3   9 -14       22.43       97.77    110.45 o 
   4   9 -14      770.66      794.77    113.18 o 
   5   9 -14       22.51       57.44    110.70 o 
   6   9 -14       49.91       52.02    104.13 o 
   2   0 -13     7920.41     7783.08     94.72 o 
   4   0 -13    89974.66    90270.02    357.54 o 
   6   0 -13     8563.33     8414.30    118.15 o 
   8   0 -13      273.27      258.36     49.77 o 
  10   0 -13     7378.31     7213.21    491.81 o 
  12   0 -13    20839.11    22366.20    241.32 o 
  14   0 -13      904.34      981.99    107.83 o 
  16   0 -13      782.42      864.82     91.92 o 
  18   0 -13      807.56      768.23     92.88 o 
  20   0 -13     1300.44     1258.91    114.98 o 
   0   1 -13     4643.82     4030.03    372.31 o 
   1   1 -13      776.68      789.61     36.57 o 
   2   1 -13     2833.26     2616.97     60.22 o 
   3   1 -13      463.80      459.78     32.90 o 
   4   1 -13      139.80      153.86     29.41 o 
   5   1 -13      370.07      447.59     37.02 o 
   6   1 -13     8855.06     8836.19    164.78 o 
   7   1 -13     2910.37     2623.15     73.74 o 
   8   1 -13    10488.60    10785.68    349.12 o 
   9   1 -13      262.31      256.45     34.07 o 
  10   1 -13     1253.59     1386.03     51.72 o 
  11   1 -13      847.18      842.71     41.78 o 
  12   1 -13        4.29       17.22     41.70 o 
  13   1 -13      488.39      527.31     46.76 o 
  14   1 -13     1807.46     1919.14     66.63 o 
  15   1 -13      153.43      102.36     52.30 o 
  16   1 -13     2858.43     2548.86    178.18 o 
  17   1 -13      108.87      108.58     64.15 o 
  18   1 -13      187.03      255.27     63.75 o 
  19   1 -13       45.59       91.10     78.02 o 
  20   1 -13       38.24       46.12     74.44 o 
   1   2 -13     8215.97     7324.17    450.01 o 
   2   2 -13      252.15      201.01     55.13 o 
   3   2 -13    26028.42    25337.58    843.84 o 
   4   2 -13    33669.22    35442.95    500.98 o 
   5   2 -13     9810.50     8854.22    154.64 o 
   6   2 -13     2914.54     2624.74    367.77 o 
   7   2 -13     2709.09     2728.13    190.55 o 
   8   2 -13      698.12      691.60     51.81 o 
   9   2 -13     1682.54     1855.40     56.98 o 
  10   2 -13     1338.91     1375.89     62.23 o 
  11   2 -13     2670.91     2387.98     86.49 o 
  12   2 -13     6393.89     6705.56    147.74 o 
  13   2 -13     2800.92     2717.15     78.24 o 
  14   2 -13      231.54      212.66     51.02 o 
  15   2 -13      494.98      505.01     51.19 o 
  16   2 -13      569.80      591.83     70.68 o 
  17   2 -13      225.70      201.60     64.53 o 
  18   2 -13      542.39      478.50     70.79 o 
  19   2 -13      139.75      151.48     80.72 o 
   0   3 -13     8940.59     9058.14    128.38 o 
   1   3 -13     9877.80     9980.17    225.68 o 
   2   3 -13     5194.42     5206.89    439.88 o 
   3   3 -13     1155.21     1183.82     90.34 o 
   4   3 -13      374.80      424.24     49.10 o 
   5   3 -13     1986.03     1822.90     55.17 o 
   6   3 -13     2161.24     2063.13    140.93 o 
   7   3 -13     3645.65     3444.10     65.35 o 
   8   3 -13     6081.71     6436.85     88.88 o 
   9   3 -13     4864.91     4972.73    205.12 o 
  10   3 -13      982.87     1053.80     80.90 o 
  11   3 -13     2434.51     2455.33     97.01 o 
  12   3 -13       81.53       -3.11     72.34 o 
  13   3 -13      112.65      138.37     59.62 o 
  14   3 -13     1081.77     1061.02     64.91 o 
  15   3 -13      934.02     1037.00     74.69 o 
  16   3 -13     1357.10     1423.97     80.84 o 
  17   3 -13      696.72      505.99    251.04 o 
  18   3 -13       31.17       54.72    108.35 o 
  19   3 -13      134.92      156.06    104.32 o 
   1   4 -13     1297.89     1348.13     54.06 o 
   2   4 -13     2477.47     2523.60     66.46 o 
   3   4 -13     7248.74     7558.97    207.53 o 
   4   4 -13      625.48      642.80     48.84 o 
   5   4 -13     7147.90     7139.79    320.18 o 
   6   4 -13        6.72       40.79     66.04 o 
   7   4 -13     3703.03     3894.44     80.01 o 
   8   4 -13       17.84       65.94     51.26 o 
   9   4 -13     2574.88     2545.43    119.31 o 
  10   4 -13      215.07      227.40     52.33 o 
  11   4 -13     2128.76     2143.19     79.63 o 
  12   4 -13       40.30       34.31     73.31 o 
  13   4 -13     2184.55     2113.84     78.45 o 
  14   4 -13       24.82      102.52     78.00 o 
  15   4 -13      513.29      444.92     68.40 o 
  16   4 -13        2.22       85.22     74.50 o 
  17   4 -13      230.97      213.43     77.19 o 
  18   4 -13        0.03      -14.28     93.87 o 
   0   5 -13       23.88       24.83     93.35 o 
   1   5 -13     6101.89     6465.86    142.18 o 
   2   5 -13       20.98       52.84     55.92 o 
   3   5 -13     4016.26     4075.23     91.80 o 
   4   5 -13        9.77      -13.94     50.59 o 
   5   5 -13     4546.05     4739.61    140.35 o 
   6   5 -13      175.25      221.29     58.68 o 
   7   5 -13     5475.78     5407.54    128.67 o 
   8   5 -13      227.19      237.56     54.23 o 
   9   5 -13     4369.43     4464.60     89.25 o 
  10   5 -13       70.52       81.17     55.33 o 
  11   5 -13      852.01      805.82     62.15 o 
  12   5 -13       63.50       41.48     65.48 o 
  13   5 -13      521.54      578.03     83.43 o 
  14   5 -13        7.43       64.78     71.09 o 
  15   5 -13      684.31      679.10     98.72 o 
  16   5 -13       19.41      121.94    108.00 o 
  17   5 -13     1029.67      974.11     94.69 o 
   1   6 -13      729.73      766.46     59.66 o 
   2   6 -13     1222.34     1328.20     69.82 o 
   3   6 -13     2119.34     2272.43     74.63 o 
   4   6 -13     1305.58     1288.95     86.37 o 
   5   6 -13     2751.63     2887.04     82.03 o 
   6   6 -13       37.60       45.00     64.86 o 
   7   6 -13     1015.12     1000.72     63.80 o 
   8   6 -13      170.88      231.84     76.26 o 
   9   6 -13      441.54      404.28     70.75 o 
  10   6 -13       48.27       48.88     69.10 o 
  11   6 -13      741.61      649.31     75.64 o 
  12   6 -13      429.61      462.13     75.52 o 
  13   6 -13      582.83      566.58     96.46 o 
  14   6 -13       27.50      131.71     93.13 o 
  15   6 -13      399.07      318.03    111.38 o 
   0   7 -13     3394.21     3707.24    112.16 o 
   1   7 -13     1662.63     1882.41    171.54 o 
   2   7 -13      362.70      426.82     80.61 o 
   3   7 -13     1051.59     1058.11     69.31 o 
   4   7 -13       54.92       49.53     72.22 o 
   5   7 -13      406.91      429.87     72.27 o 
   6   7 -13      141.86      238.81    121.80 o 
   7   7 -13      737.02      698.69    110.75 o 
   8   7 -13     1272.94     1187.67     81.10 o 
   9   7 -13      712.86      632.53     82.37 o 
  10   7 -13      252.42      252.34     85.83 o 
  11   7 -13      250.16      238.19     91.80 o 
  12   7 -13       15.32      122.12     97.76 o 
  13   7 -13      219.64      243.61     93.50 o 
   1   8 -13      267.19      303.86     82.70 o 
   2   8 -13       61.87       55.58     89.36 o 
   3   8 -13      411.72      479.51     74.36 o 
   4   8 -13      879.13      865.11    150.56 o 
   5   8 -13      223.45      129.58     78.03 o 
   6   8 -13      281.27      287.83    105.17 o 
   7   8 -13      138.19      190.94     86.25 o 
   8   8 -13       27.16       44.71     77.99 o 
   9   8 -13       32.17       23.42     92.54 o 
  10   8 -13      152.30      217.28    104.39 o 
  11   8 -13      138.04      207.15     99.61 o 
   0   9 -13      948.17     1123.83    174.50 o 
   1   9 -13        5.20       68.12     86.86 o 
   2   9 -13      160.88      175.26     97.60 o 
   3   9 -13       34.68      202.89    103.39 o 
   4   9 -13        6.39       44.98    110.12 o 
   5   9 -13       25.11      137.56    121.58 o 
   6   9 -13      283.97      294.49     96.00 o 
   7   9 -13        3.43      111.72    202.36 o 
   0   0 -12      648.02      571.23     55.93 o 
   2   0 -12    30238.07    29022.49    723.47 o 
   4   0 -12     1022.06     1049.39     64.35 o 
   6   0 -12    51128.27    56170.72    275.30 o 
   8   0 -12     1187.46     1409.73     67.14 o 
  10   0 -12     6855.70     7316.40    120.08 o 
  12   0 -12      717.76        1.09     73.71 o 
  14   0 -12     5572.00     7172.38    154.25 o 
  16   0 -12       63.59       99.69    108.37 o 
  18   0 -12     2187.73     2391.46    266.22 o 
  20   0 -12      276.49      206.84    105.41 o 
   1   1 -12     4810.96     4792.10     63.59 o 
   2   1 -12    26254.01    26094.44    291.23 o 
   3   1 -12     2932.56     2780.04     50.69 o 
   4   1 -12     4204.69     4466.13    193.05 o 
   5   1 -12     1128.48     1114.94     59.19 o 
   6   1 -12    22215.39    21430.14   1519.96 o 
   7   1 -12      479.76      363.58     32.89 o 
   8   1 -12      240.04      183.70     59.13 o 
   9   1 -12       19.44       24.01     33.98 o 
  10   1 -12    16916.35    18345.88    279.85 o 
  11   1 -12       59.74       94.84     43.92 o 
  12   1 -12     1905.49     2027.85     55.08 o 
  13   1 -12        3.49       13.32     41.63 o 
  14   1 -12      948.82      931.63     58.60 o 
  15   1 -12      454.52      440.30     51.96 o 
  16   1 -12      505.46      533.36     57.38 o 
  17   1 -12      149.26      237.46     59.86 o 
  18   1 -12     2013.40     2104.93     87.05 o 
  19   1 -12       40.27       74.40     63.69 o 
  20   1 -12       18.19       54.99     72.66 o 
   0   2 -12     3948.77     4184.66     96.33 o 
   1   2 -12     3016.90     2775.33     68.34 o 
   2   2 -12    17728.66    17170.16    656.77 o 
   3   2 -12    16142.29    15632.23    659.77 o 
   4   2 -12      708.67      766.47     79.00 o 
   5   2 -12     7593.62     7533.95    336.88 o 
   6   2 -12    13238.68    14072.15    296.73 o 
   7   2 -12     1003.91     1164.38     61.61 o 
   8   2 -12      554.66      565.45     50.40 o 
   9   2 -12     2439.97     2451.38     78.77 o 
  10   2 -12     5606.63     5829.67     90.60 o 
  11   2 -12     5434.59     5592.72    105.08 o 
  12   2 -12      285.62      314.88     44.51 o 
  13   2 -12     2529.12     2560.83    118.58 o 
  14   2 -12     3562.93     3424.57     67.67 o 
  15   2 -12     1766.07     1503.17    311.02 o 
  16   2 -12       44.04       92.21     72.95 o 
  17   2 -12       13.36       44.38     63.60 o 
  18   2 -12      262.54      356.80     75.05 o 
  19   2 -12      233.47      270.44     73.48 o 
  20   2 -12       37.20       76.19    175.35 o 
   1   3 -12    13800.19    13732.32    185.43 o 
   2   3 -12    38419.46    40147.90   1423.20 o 
   3   3 -12     4309.92     4126.85    328.19 o 
   4   3 -12      632.91      701.04     47.60 o 
   5   3 -12     1432.66     1413.28     58.43 o 
   6   3 -12     2650.37     2347.06    292.19 o 
   7   3 -12     5851.11     5250.49    695.09 o 
   8   3 -12       26.28       40.91     54.33 o 
   9   3 -12     4827.71     5038.43    199.52 o 
  10   3 -12     3380.61     3515.00    159.27 o 
  11   3 -12      949.17      768.76     88.49 o 
  12   3 -12      135.65       81.31     48.76 o 
  13   3 -12      457.69      396.62     62.47 o 
  14   3 -12      611.51      645.04     71.84 o 
  15   3 -12     1089.57     1137.97    137.81 o 
  16   3 -12      176.16      132.56     64.35 o 
  17   3 -12      507.66      183.44    180.39 o 
  18   3 -12      731.44      460.75    316.36 o 
  19   3 -12      318.67      327.80     93.67 o 
   0   4 -12     1680.35     1755.66     78.50 o 
   1   4 -12     1504.28     1533.25     70.29 o 
   2   4 -12      197.24      232.53     46.56 o 
   3   4 -12     9573.42     9603.77    339.58 o 
   4   4 -12       19.63       32.09     45.00 o 
   5   4 -12     9574.00     9569.18    349.62 o 
   6   4 -12       24.66        3.51     49.27 o 
   7   4 -12     2591.47     2508.56    182.92 o 
   8   4 -12      202.48      158.99     98.94 o 
   9   4 -12      124.32      199.90     61.14 o 
  10   4 -12       50.28       22.01     55.13 o 
  11   4 -12     3368.93     3390.54     97.01 o 
  12   4 -12       51.48       87.02     70.61 o 
  13   4 -12     1435.91     1321.94    198.14 o 
  14   4 -12      527.95      478.27     70.85 o 
  15   4 -12      443.59      474.36     82.81 o 
  16   4 -12       32.66       38.72     83.73 o 
  17   4 -12      143.77      242.27     93.03 o 
  18   4 -12        8.01       50.73     98.58 o 
   1   5 -12     5091.35     5239.27     78.93 o 
   2   5 -12      295.83      343.59     62.46 o 
   3   5 -12     2107.15     2150.73    120.08 o 
   4   5 -12      181.27      159.14     51.09 o 
   5   5 -12     1730.87     1800.12     76.67 o 
   6   5 -12       13.56      -27.34     58.35 o 
   7   5 -12     9753.62     9923.20    226.94 o 
   8   5 -12       50.04       99.52     57.04 o 
   9   5 -12     3931.56     3829.76    113.13 o 
  10   5 -12      186.34      207.08     71.55 o 
  11   5 -12     2385.29     2302.95     69.93 o 
  12   5 -12      153.91      155.36     78.00 o 
  13   5 -12       82.69      149.64     68.95 o 
  14   5 -12       80.92      118.29     70.31 o 
  15   5 -12     1617.48     1445.53     81.43 o 
  16   5 -12        5.97       68.23     77.20 o 
  17   5 -12      536.25      546.47     90.34 o 
   0   6 -12      249.05      325.86     81.20 o 
   1   6 -12      371.10      349.51     77.56 o 
   2   6 -12      260.05      347.73     76.81 o 
   3   6 -12     5423.12     5614.31    162.46 o 
   4   6 -12        2.17       26.77     83.39 o 
   5   6 -12     3036.59     3132.64    138.13 o 
   6   6 -12       46.43       71.63     64.66 o 
   7   6 -12     1104.49     1172.44     81.69 o 
   8   6 -12      139.29      104.09     59.18 o 
   9   6 -12      154.43      205.65     77.51 o 
  10   6 -12      478.51      471.12     71.30 o 
  11   6 -12      989.18      987.31     68.88 o 
  12   6 -12        9.66       10.12     74.00 o 
  13   6 -12      540.30      442.61     90.25 o 
  14   6 -12      347.93      374.49     77.07 o 
  15   6 -12      345.46      445.95     86.80 o 
  16   6 -12       15.46       55.31    117.90 o 
   1   7 -12     2661.88     2913.83     87.07 o 
   2   7 -12     1906.98     1917.44     80.03 o 
   3   7 -12      335.19      420.69     77.70 o 
   4   7 -12       93.19      116.53     61.48 o 
   5   7 -12       12.18       21.04     61.82 o 
   6   7 -12     1240.86     1300.08     72.13 o 
   7   7 -12     1060.09     1045.40     71.95 o 
   8   7 -12       28.02       15.97     85.29 o 
   9   7 -12      693.66      621.96     83.17 o 
  10   7 -12      683.26      659.01     83.09 o 
  11   7 -12      138.26      116.21     75.81 o 
  12   7 -12       32.07       93.33     96.58 o 
  13   7 -12       14.56       78.24    100.09 o 
  14   7 -12      222.44      206.07     85.85 o 
   0   8 -12      132.58      345.59    144.73 o 
   1   8 -12        1.51       81.63     81.34 o 
   2   8 -12      885.42      943.81     83.28 o 
   3   8 -12      555.32      444.29     76.63 o 
   4   8 -12       17.94       -5.77    106.62 o 
   5   8 -12      276.56      336.28     94.20 o 
   6   8 -12      922.19      934.62     93.67 o 
   7   8 -12       15.77       82.21     82.81 o 
   8   8 -12      156.53      221.38    101.02 o 
   9   8 -12       24.52       80.12     99.44 o 
  10   8 -12      451.07      362.66     90.07 o 
  11   8 -12      357.00      366.83    102.28 o 
   1   9 -12       61.55      137.69     94.19 o 
   2   9 -12      572.66      636.14     99.60 o 
   3   9 -12       20.56      124.89    106.46 o 
   4   9 -12       11.78      167.72    110.39 o 
   5   9 -12       30.07       97.36    103.12 o 
   6   9 -12      417.72      665.61    124.38 o 
   7   9 -12       44.78       40.03     99.80 o 
   2   0 -11     6891.87     6576.23    123.75 o 
   4   0 -11    42724.13    45261.17    260.82 o 
   6   0 -11    18092.72    20161.51    179.35 o 
   8   0 -11     2761.08     2685.20     79.35 o 
  10   0 -11     4350.27       51.72     57.65 o 
  12   0 -11     4686.13     4226.36    127.22 o 
  14   0 -11     1167.66     1273.76    106.12 o 
  16   0 -11      456.89      564.36    112.76 o 
  18   0 -11      759.17      943.25    128.65 o 
  20   0 -11     1456.94     1306.93    110.13 o 
   0   1 -11    20799.11    20067.60    161.78 o 
   1   1 -11     8147.38     8399.58    116.16 o 
   2   1 -11    17872.48    18372.94    366.76 o 
   3   1 -11     1718.42     1667.46     42.32 o 
   4   1 -11      287.02      280.24     36.20 o 
   5   1 -11     5890.10     5896.19    236.55 o 
   6   1 -11    18524.98    15160.44   1956.65 o 
   7   1 -11      396.11      513.21     44.07 o 
   8   1 -11    22457.23    19369.27   1387.40 o 
   9   1 -11      209.84      151.17     39.11 o 
  10   1 -11     4144.06     4568.03     66.35 o 
  11   1 -11     2377.17     2470.84     52.54 o 
  12   1 -11      852.99      853.72     47.71 o 
  13   1 -11      645.57      542.12    126.59 o 
  14   1 -11     2806.29     2607.25    447.02 o 
  15   1 -11      634.42      638.63     52.57 o 
  16   1 -11     3139.51     3371.57     85.99 o 
  17   1 -11       46.82       66.30     54.25 o 
  18   1 -11      584.72      724.02     72.85 o 
  19   1 -11       99.76      123.02     70.44 o 
  20   1 -11      319.51      309.83     78.97 o 
   1   2 -11     7710.74     7975.37    188.23 o 
   2   2 -11    26317.19    26869.03    711.12 o 
   3   2 -11     5922.23     6060.00    114.87 o 
   4   2 -11    10514.65    10612.26    587.66 o 
   5   2 -11     5812.56     6192.98    401.07 o 
   6   2 -11     5385.58     5422.77    154.44 o 
   7   2 -11      166.90      190.27     45.47 o 
   8   2 -11       50.32       70.55     60.61 o 
   9   2 -11     1784.07     1522.17    151.06 o 
  10   2 -11     4674.05     4789.09    114.02 o 
  11   2 -11     2756.05     2834.33     64.31 o 
  12   2 -11     4479.83     4827.13     95.63 o 
  13   2 -11     2799.86     2881.03     71.28 o 
  14   2 -11     1089.82     1038.91     54.98 o 
  15   2 -11      489.60      332.81    104.13 o 
  16   2 -11      237.17      185.82     57.86 o 
  17   2 -11      173.98      175.20     61.01 o 
  18   2 -11     1087.45     1308.75    106.15 o 
  19   2 -11      127.30      125.53     71.43 o 
  20   2 -11      558.04      474.58     79.85 o 
   0   3 -11    26120.62    27328.10    215.64 o 
   1   3 -11    10388.37    10688.21     98.83 o 
   2   3 -11       31.71       64.75     46.10 o 
   3   3 -11    17710.58    19026.34    192.09 o 
   4   3 -11      528.66      484.84     58.25 o 
   5   3 -11     6843.53     6751.64    469.61 o 
   6   3 -11       66.07       18.03     59.20 o 
   7   3 -11     4094.55     4250.16     81.05 o 
   8   3 -11     1945.40     2053.82    142.14 o 
   9   3 -11     4666.58     4612.23    160.53 o 
  10   3 -11     1499.69     1467.52     59.04 o 
  11   3 -11     3040.81     2803.90    104.54 o 
  12   3 -11       51.45       77.25     57.03 o 
  13   3 -11     1219.26     1360.95     65.19 o 
  14   3 -11      524.81      531.78     61.50 o 
  15   3 -11      923.30      861.49     69.87 o 
  16   3 -11      420.20      414.32     64.15 o 
  17   3 -11      724.81      656.28     89.64 o 
  18   3 -11      132.19      122.36     83.99 o 
  19   3 -11      430.24      359.18     90.23 o 
   1   4 -11     3296.03     3393.54    206.57 o 
   2   4 -11     5002.37     5238.24    152.22 o 
   3   4 -11     6618.04     6534.98    290.45 o 
   4   4 -11      626.84      627.53     48.81 o 
   5   4 -11     9444.99     9125.03    157.53 o 
   6   4 -11     1095.22     1086.22     61.35 o 
   7   4 -11     5723.74     5838.53    186.59 o 
   8   4 -11     1103.50     1226.27     98.90 o 
   9   4 -11     3055.29     3031.92    153.38 o 
  10   4 -11     3046.90     2960.78    130.79 o 
  11   4 -11     2586.66     2833.98     81.92 o 
  12   4 -11     1643.07     1656.35    108.71 o 
  13   4 -11     1323.90     1381.66     67.90 o 
  14   4 -11        8.59        6.74     74.62 o 
  15   4 -11      733.93      762.71     86.73 o 
  16   4 -11      408.86      397.03     75.97 o 
  17   4 -11      477.76      348.19    121.46 o 
  18   4 -11      119.62      202.44    122.17 o 
   0   5 -11      258.31      311.11     76.47 o 
   1   5 -11     2831.17     3136.54     84.70 o 
   2   5 -11      533.61      585.17     57.01 o 
   3   5 -11     3130.71     3486.21    119.69 o 
   4   5 -11       18.45       79.34     57.74 o 
   5   5 -11     4535.77     4250.81    100.58 o 
   6   5 -11      384.37      393.13     59.77 o 
   7   5 -11     4046.02     4106.13     94.02 o 
   8   5 -11       25.00      -33.74     64.24 o 
   9   5 -11     3206.26     3122.48    140.54 o 
  10   5 -11      167.38      222.45     72.07 o 
  11   5 -11     2265.89     2313.74     85.86 o 
  12   5 -11       14.19       32.85     64.43 o 
  13   5 -11      400.27      385.11     67.03 o 
  14   5 -11       73.88       78.55     82.52 o 
  15   5 -11      644.09      664.14     90.01 o 
  16   5 -11        8.71       33.15     93.06 o 
  17   5 -11      506.44      529.37    104.81 o 
   1   6 -11     3230.48     3612.73     80.28 o 
   2   6 -11      741.41      881.03     61.09 o 
   3   6 -11     4233.80     4343.54    141.70 o 
   4   6 -11     1110.13     1225.38    137.66 o 
   5   6 -11     1673.10     1700.81    156.18 o 
   6   6 -11      112.53      151.92     64.30 o 
   7   6 -11     2945.13     2983.32     79.15 o 
   8   6 -11      213.89      216.38     67.74 o 
   9   6 -11     1361.19     1314.49     67.91 o 
  10   6 -11       56.88      107.19     86.96 o 
  11   6 -11      744.68      647.81     78.51 o 
  12   6 -11      225.32      233.27     71.76 o 
  13   6 -11      658.08      642.15     72.96 o 
  14   6 -11      125.16      241.10     95.79 o 
  15   6 -11      492.01      488.24    101.44 o 
  16   6 -11       21.54       91.00     93.70 o 
   0   7 -11     3017.26     2924.59    110.81 o 
   1   7 -11     1683.66     1787.62     81.76 o 
   2   7 -11      349.64      272.27     75.87 o 
   3   7 -11     1036.11     1107.14     70.27 o 
   4   7 -11      102.37       98.93     68.55 o 
   5   7 -11      277.64      427.20     76.80 o 
   6   7 -11      442.86      529.19     88.23 o 
   7   7 -11      621.35      582.88     77.29 o 
   8   7 -11      435.54      448.92     69.49 o 
   9   7 -11      518.15      448.98     76.34 o 
  10   7 -11      273.32      280.42     85.76 o 
  11   7 -11      412.39      439.21     86.33 o 
  12   7 -11        4.69       77.07     89.93 o 
  13   7 -11      133.46      141.89     89.76 o 
  14   7 -11      215.77      160.90     90.82 o 
   1   8 -11      368.21      386.55     96.86 o 
   2   8 -11      516.01      520.02     83.24 o 
   3   8 -11      278.99      277.72     88.08 o 
   4   8 -11      648.03      759.92    121.14 o 
   5   8 -11      115.54      225.66     82.34 o 
   6   8 -11      583.69      662.84    101.85 o 
   7   8 -11      166.88      217.02     77.94 o 
   8   8 -11       21.65       32.11    101.25 o 
   9   8 -11      241.16      281.34     93.83 o 
  10   8 -11      357.56      310.52     94.83 o 
  11   8 -11       42.61       84.94     88.38 o 
   0   9 -11      744.28      745.77    155.02 o 
   1   9 -11       19.51       -5.19     93.34 o 
   2   9 -11      295.02      334.65    106.32 o 
   3   9 -11       60.47      138.11    109.88 o 
   4   9 -11        0.75      102.73     91.83 o 
   5   9 -11       82.25      111.33    115.19 o 
   6   9 -11      350.82      492.13    198.15 o 
   7   9 -11        7.86       85.04    104.86 o 
   0   0 -10     1035.23     1276.31     84.58 o 
   2   0 -10     9624.08     9157.76    137.65 o 
   4   0 -10     5029.04     5209.40    111.20 o 
   6   0 -10     5898.34     6308.07    117.76 o 
   8   0 -10    29103.92    29123.70    196.53 o 
  10   0 -10      630.93      623.72     81.60 o 
  12   0 -10      319.54       91.18     66.77 o 
  14   0 -10     1015.62     1200.38    103.05 o 
  16   0 -10     6465.83     7636.48    168.54 o 
  18   0 -10      130.85      218.65    115.93 o 
  20   0 -10      301.29      378.58    133.19 o 
   1   1 -10     3197.80     3247.26     58.30 o 
   2   1 -10       54.89       85.72     28.56 o 
   3   1 -10     2650.22     2551.83    204.84 o 
   4   1 -10   127182.91   114013.94  11878.54 o 
   5   1 -10    11567.53    12289.95    500.60 o 
   6   1 -10      396.44      507.00     45.70 o 
   7   1 -10      755.04      696.59    140.77 o 
   8   1 -10     6613.66     7253.24    123.92 o 
   9   1 -10      372.91      381.81     37.63 o 
  10   1 -10      339.24      366.07     36.57 o 
  11   1 -10     2917.17     2922.20    126.59 o 
  12   1 -10    14541.33    12653.27   2559.28 o 
  13   1 -10     2945.83     2711.12    469.32 o 
  14   1 -10      137.86       96.68     43.20 o 
  15   1 -10      416.30      434.03     52.67 o 
  16   1 -10      108.95      147.78     69.01 o 
  17   1 -10      100.64       78.06     56.00 o 
  18   1 -10       28.50       64.34     58.08 o 
  19   1 -10       55.08       62.55     60.90 o 
  20   1 -10     2046.64     1857.98     81.72 o 
   0   2 -10    81940.72    84203.84    376.65 o 
   1   2 -10    16173.71    15371.80   1010.64 o 
   2   2 -10     4648.88     5186.86    168.25 o 
   3   2 -10     5034.65     5469.06    112.36 o 
   4   2 -10     1894.43     2053.45    141.09 o 
   5   2 -10     1168.52     1240.37     98.09 o 
   6   2 -10      440.73      529.54     50.31 o 
   7   2 -10      775.95      644.10     51.60 o 
   8   2 -10    15470.52    14275.50   1879.01 o 
   9   2 -10     1693.41     1717.31     58.03 o 
  10   2 -10      379.50      454.72     50.13 o 
  11   2 -10      680.67      717.10     51.65 o 
  12   2 -10      112.79      144.47     48.55 o 
  13   2 -10      605.18      612.53     43.09 o 
  14   2 -10      242.67      206.99     43.92 o 
  15   2 -10      267.81      207.29     62.83 o 
  16   2 -10     2308.08     2138.32    364.06 o 
  17   2 -10      631.21      586.29     61.50 o 
  18   2 -10      139.53      125.08     62.29 o 
  19   2 -10      114.46      170.42     70.11 o 
  20   2 -10       28.44       85.46     75.39 o 
   1   3 -10      898.23      827.14     48.80 o 
   2   3 -10      594.03      601.91     50.64 o 
   3   3 -10    27686.76    29174.28    216.22 o 
   4   3 -10     8266.11     8622.20     90.53 o 
   5   3 -10    13831.38    13336.26    769.90 o 
   6   3 -10      451.24      445.19     44.78 o 
   7   3 -10     2017.25     2176.23     64.76 o 
   8   3 -10      502.82      396.49     53.61 o 
   9   3 -10      474.57      485.34     55.05 o 
  10   3 -10      612.02      620.87     69.55 o 
  11   3 -10     5409.74     4642.95    773.67 o 
  12   3 -10     5250.37     5283.89    107.89 o 
  13   3 -10     3873.45     3905.79     66.65 o 
  14   3 -10       86.38       98.63     52.29 o 
  15   3 -10      636.67      567.84     61.64 o 
  16   3 -10      913.08      685.57    183.69 o 
  17   3 -10       52.42       49.56     76.02 o 
  18   3 -10       69.96       89.97     79.69 o 
  19   3 -10      382.59      394.93     82.36 o 
   0   4 -10     7289.24     7306.17    119.89 o 
   1   4 -10     6977.66     7160.52     90.27 o 
   2   4 -10       35.64       59.82     46.18 o 
   3   4 -10     2090.87     2198.65     73.44 o 
   4   4 -10       97.14      106.78     45.45 o 
   5   4 -10     5501.18     5803.94    264.68 o 
   6   4 -10     1027.77     1052.22    103.07 o 
   7   4 -10     5422.27     5579.99    292.86 o 
   8   4 -10     1068.44     1073.91    170.28 o 
   9   4 -10    13419.86    13525.39    389.39 o 
  10   4 -10     1503.64     1689.67    106.22 o 
  11   4 -10     1276.10     1182.27    151.20 o 
  12   4 -10       23.97      100.73     73.58 o 
  13   4 -10       76.36       99.80     54.93 o 
  14   4 -10       22.18       28.77     60.06 o 
  15   4 -10      952.22      996.71     73.88 o 
  16   4 -10      380.80      448.93     85.65 o 
  17   4 -10     1691.20     1251.03    613.24 o 
  18   4 -10        0.21       24.49    138.31 o 
   1   5 -10     1174.41     1211.09     63.04 o 
   2   5 -10       28.35       60.61     60.38 o 
   3   5 -10     6939.65     7178.68    149.13 o 
   4   5 -10       96.81      110.72     59.60 o 
   5   5 -10     8457.81     8485.78    136.01 o 
   6   5 -10      166.58      210.43     60.62 o 
   7   5 -10     1239.41     1354.13     66.75 o 
   8   5 -10      314.69      330.61     59.01 o 
   9   5 -10       98.44       99.87     52.17 o 
  10   5 -10       60.15       48.08     53.73 o 
  11   5 -10     1672.13     1532.00    216.28 o 
  12   5 -10       70.17       64.89     56.04 o 
  13   5 -10     1485.88     1475.81     82.05 o 
  14   5 -10       49.37       53.97     60.77 o 
  15   5 -10      280.87      267.76     79.52 o 
  16   5 -10       51.14       70.91     92.08 o 
  17   5 -10       98.79      161.12     83.67 o 
   0   6 -10     5821.11     6504.80    139.00 o 
   1   6 -10     5828.82     6027.38    277.13 o 
   2   6 -10      127.26      109.79     67.03 o 
   3   6 -10     2275.83     2507.76    127.61 o 
   4   6 -10      284.29      235.70     64.95 o 
   5   6 -10      856.37      874.71     68.29 o 
   6   6 -10      117.82      215.04     65.60 o 
   7   6 -10     3332.24     3352.41     80.64 o 
   8   6 -10      504.05      421.10     66.14 o 
   9   6 -10     3553.72     3237.36    478.78 o 
  10   6 -10       33.23       55.06     71.61 o 
  11   6 -10      707.13      708.12     75.62 o 
  12   6 -10        2.89       50.31     64.35 o 
  13   6 -10      100.97       65.54     81.73 o 
  14   6 -10       15.81      -19.43     72.72 o 
  15   6 -10      401.02      335.11     88.40 o 
  16   6 -10      230.93      213.83     93.65 o 
   1   7 -10      470.83      419.11     74.25 o 
   2   7 -10       94.18       70.06     87.37 o 
   3   7 -10     1458.27     1427.71     76.88 o 
   4   7 -10     1543.15     1800.64    212.33 o 
   5   7 -10      977.88      912.78     76.24 o 
   6   7 -10       66.82      -19.09     71.41 o 
   7   7 -10      442.68      353.78     74.53 o 
   8   7 -10      100.35       64.19     76.06 o 
   9   7 -10      155.12      128.89     79.38 o 
  10   7 -10       28.39       69.78     89.73 o 
  11   7 -10      350.34      380.47     82.75 o 
  12   7 -10      697.96      548.92    101.30 o 
  13   7 -10      615.35      553.92     90.21 o 
  14   7 -10      103.64      155.65    101.80 o 
   0   8 -10     3606.93     3680.21    147.88 o 
   1   8 -10      564.50      659.18    101.28 o 
   2   8 -10       24.97       30.71     79.57 o 
   3   8 -10      273.16      334.78     84.26 o 
   4   8 -10        3.36       93.00     76.26 o 
   5   8 -10       63.41      135.39     81.02 o 
   6   8 -10       16.21       78.87     86.72 o 
   7   8 -10      103.44       64.28    102.03 o 
   8   8 -10     1814.61     1709.50    122.13 o 
   9   8 -10      230.04      207.29     90.44 o 
  10   8 -10       56.96       93.73     94.59 o 
  11   8 -10       70.52       84.65     87.08 o 
   1   9 -10       34.33       91.68     97.32 o 
   2   9 -10       11.00      170.11    118.21 o 
   3   9 -10       43.20      117.84     92.09 o 
   4   9 -10     1335.36     1363.89     98.21 o 
   5   9 -10      142.38      109.54    101.37 o 
   6   9 -10       22.09      103.82    114.78 o 
   7   9 -10       39.24      165.43    102.36 o 
   8   9 -10       19.15       61.39    169.62 o 
   2   0  -9     3823.98     3515.15    105.41 o 
   4   0  -9    28216.60    30302.11    225.87 o 
   6   0  -9    28753.33    28615.39    201.36 o 
   8   0  -9     1621.70     1755.64     71.43 o 
  12   0  -9     1511.23     1603.07     97.22 o 
  14   0  -9     2405.61     2507.45   1405.05 o 
  16   0  -9      124.80       68.51     84.34 o 
  18   0  -9     1493.67     1288.71    748.93 o 
  20   0  -9      612.63      536.65    113.32 o 
   0   1  -9    23774.70    24283.04    235.72 o 
   1   1  -9     1696.61     1613.66     48.70 o 
   2   1  -9    44704.16    44668.80   1096.14 o 
   3   1  -9     9768.62    10056.88    405.33 o 
   4   1  -9      934.55      972.89     40.87 o 
   5   1  -9     9118.18     7354.73   1158.38 o 
   6   1  -9    28118.66    27578.06   4592.74 o 
   7   1  -9       64.46       47.19     33.52 o 
   8   1  -9     9583.90     9993.04    173.07 o 
   9   1  -9      348.82      320.32     36.17 o 
  10   1  -9     8671.56     8585.31     73.81 o 
  11   1  -9     2330.09     2147.99    160.25 o 
  12   1  -9      268.64      191.32     78.91 o 
  13   1  -9     1878.21     1984.31     63.74 o 
  14   1  -9     6222.45     5525.42    780.67 o 
  15   1  -9      628.10      612.06     53.84 o 
  16   1  -9      924.98     1037.34     63.59 o 
  17   1  -9      112.25      184.87     55.62 o 
  18   1  -9      556.98      644.33     64.56 o 
  19   1  -9       35.62       79.41     60.70 o 
  20   1  -9      127.24      104.22     72.94 o 
   1   2  -9     9913.81    10161.64    104.51 o 
   2   2  -9    20496.36    20848.72   1003.98 o 
   3   2  -9     3929.13     3851.18    175.68 o 
   4   2  -9    13144.92    14187.13   1088.35 o 
   5   2  -9     2220.67     2364.24     61.55 o 
   6   2  -9     5302.04     5247.91     76.51 o 
   7   2  -9      395.75      375.28     55.11 o 
   8   2  -9      405.56      418.18     44.47 o 
   9   2  -9      758.00      759.57     38.98 o 
  10   2  -9     9323.00     9475.42    247.86 o 
  11   2  -9     1748.28     1764.46     90.05 o 
  12   2  -9     2542.25     2587.09    123.90 o 
  13   2  -9     2156.63     2116.07     90.65 o 
  14   2  -9      972.82      905.78    132.35 o 
  15   2  -9      522.61      594.49     70.76 o 
  16   2  -9      181.55      150.98     55.98 o 
  17   2  -9      237.61      194.74     56.07 o 
  18   2  -9     1455.55     1560.63     67.10 o 
  19   2  -9      220.91      202.14     64.42 o 
  20   2  -9      115.62      118.04     71.38 o 
   0   3  -9     8377.76     8344.61    126.84 o 
   1   3  -9    11819.49    12698.65    290.35 o 
   2   3  -9     4564.75     4628.57    235.14 o 
   3   3  -9    13144.75    13905.65    875.89 o 
   4   3  -9     2773.20     2970.30    140.54 o 
   5   3  -9    11206.17    11322.27    503.29 o 
   6   3  -9     1113.15     1007.95    253.08 o 
   7   3  -9     4723.07     4530.37    242.48 o 
   8   3  -9     1147.66     1064.26    141.91 o 
   9   3  -9     1633.07     1610.75     61.17 o 
  10   3  -9     1852.40     1614.38    113.47 o 
  11   3  -9     6743.44     6951.02     94.85 o 
  12   3  -9      164.34       98.00     49.15 o 
  13   3  -9     2344.47     2243.13     59.10 o 
  14   3  -9     1284.97     1387.90     67.72 o 
  15   3  -9     1052.03      898.33     96.20 o 
  16   3  -9      401.83      244.33     79.16 o 
  17   3  -9      258.74      248.45     74.33 o 
  18   3  -9       72.41       80.48     68.25 o 
  19   3  -9      686.60      651.33     78.25 o 
   1   4  -9    11027.66    12235.60    141.32 o 
   2   4  -9     8249.33     8344.13    108.98 o 
   3   4  -9     3862.58     3919.17     75.48 o 
   4   4  -9      137.37      147.23     51.16 o 
   5   4  -9     4618.76     4546.00    613.63 o 
   6   4  -9     1039.22     1059.10     57.95 o 
   7   4  -9     7303.75     7309.47    488.72 o 
   8   4  -9       52.88       67.31     68.40 o 
   9   4  -9     6932.78     6992.63    183.69 o 
  10   4  -9     1303.80     1287.61     72.25 o 
  11   4  -9     1746.98     1935.92     79.38 o 
  12   4  -9      427.73      408.23     54.58 o 
  13   4  -9      727.47      766.94     69.74 o 
  14   4  -9      207.43      164.75     65.26 o 
  15   4  -9     1604.57     1418.61     70.00 o 
  16   4  -9       83.03      142.76     75.06 o 
  17   4  -9      613.39      427.64    322.89 o 
  18   4  -9      190.70      120.55     94.61 o 
  19   4  -9      555.42      375.41    185.02 o 
   0   5  -9      267.74      174.75     70.64 o 
   1   5  -9     2851.27     2931.77     73.47 o 
   2   5  -9      696.87      723.76     54.98 o 
   3   5  -9     5896.79     6414.82     84.27 o 
   4   5  -9      217.97      220.70     51.61 o 
   5   5  -9     4140.21     4209.04     73.72 o 
   6   5  -9      125.22      152.99     66.83 o 
   7   5  -9     3450.87     3676.01     88.66 o 
   8   5  -9      197.26      106.26     51.08 o 
   9   5  -9     2416.94     2386.01    284.66 o 
  10   5  -9      273.17      282.02     75.61 o 
  11   5  -9     1611.84     1583.18     69.16 o 
  12   5  -9       28.27       96.42     62.83 o 
  13   5  -9      890.43      942.39     78.25 o 
  14   5  -9       10.50       67.14     76.87 o 
  15   5  -9      419.18      365.22     72.10 o 
  16   5  -9       33.67       91.79     73.87 o 
  17   5  -9      346.54      314.57     92.17 o 
   1   6  -9     5741.78     5803.19    636.50 o 
   2   6  -9      715.37      794.66     61.92 o 
   3   6  -9     1475.39     1530.23     65.26 o 
   4   6  -9      175.66      169.01     61.88 o 
   5   6  -9     2626.62     2502.78    114.48 o 
   6   6  -9      638.01      676.02     65.14 o 
   7   6  -9     3788.15     3667.16     97.69 o 
   8   6  -9       34.49       71.09     63.59 o 
   9   6  -9     2434.49     2251.85    150.00 o 
  10   6  -9      195.14      227.56     84.31 o 
  11   6  -9      900.13      923.36     92.22 o 
  12   6  -9      326.20      324.09     67.47 o 
  13   6  -9      363.48      241.50    120.51 o 
  14   6  -9      148.83       76.71     83.00 o 
  15   6  -9      828.02      744.53     90.75 o 
  16   6  -9       11.28      103.60    108.10 o 
   0   7  -9     2188.05     2470.33    128.77 o 
   1   7  -9      620.93      721.65     68.42 o 
   2   7  -9      564.38      704.97     76.53 o 
   3   7  -9     1907.99     1979.88     94.41 o 
   4   7  -9      238.73      272.02     72.69 o 
   5   7  -9      767.90      784.75    211.28 o 
   6   7  -9      307.00      293.96     68.67 o 
   7   7  -9      386.63      317.09     75.50 o 
   8   7  -9      441.68      491.85     77.27 o 
   9   7  -9      200.78      304.91     76.23 o 
  10   7  -9      445.41      356.71     78.62 o 
  11   7  -9      575.56      502.67     82.57 o 
  12   7  -9       13.90       17.23     80.87 o 
  13   7  -9      247.73      226.24    103.91 o 
  14   7  -9      292.94      283.04     93.96 o 
   1   8  -9      639.00      728.14     96.25 o 
   2   8  -9     1339.21     1361.07     89.35 o 
   3   8  -9       59.76      188.36    107.46 o 
   4   8  -9      346.46      338.13     76.50 o 
   5   8  -9       48.79       38.04     76.90 o 
   6   8  -9      552.85      566.93     81.01 o 
   7   8  -9      167.85      174.15     97.12 o 
   8   8  -9       19.87       97.13     89.15 o 
   9   8  -9      164.38      203.50     94.78 o 
  10   8  -9      901.88      827.79    119.06 o 
  11   8  -9       91.25       72.36     98.11 o 
  12   8  -9      182.16      188.33     98.70 o 
   0   9  -9      232.07      386.77    150.39 o 
   1   9  -9       25.12      102.67     95.21 o 
   2   9  -9      519.56      637.57    116.48 o 
   3   9  -9      113.00      118.71     87.28 o 
   4   9  -9       32.51       23.97     95.63 o 
   5   9  -9      121.06      208.07     94.67 o 
   6   9  -9      505.01      412.30    111.35 o 
   7   9  -9        0.13      135.39     95.27 o 
   8   9  -9      406.75      327.43    111.23 o 
   0   0  -8     5544.35     5127.35    134.37 o 
   2   0  -8    72000.04    71897.55    399.82 o 
   4   0  -8    17668.70    18075.74    179.35 o 
   6   0  -8    57679.98    56121.68    284.76 o 
   8   0  -8      292.31      283.19     73.25 o 
  10   0  -8     5592.40       37.61     60.28 o 
  12   0  -8      951.91     1016.44    506.26 o 
  14   0  -8     6833.20     7379.55    497.70 o 
  16   0  -8      287.58      260.32     69.79 o 
  18   0  -8     1093.21     1106.06    356.72 o 
  20   0  -8      156.34       68.03     94.01 o 
   1   1  -8     3322.52     3123.40     76.09 o 
   2   1  -8     4873.29     4544.56     99.31 o 
   3   1  -8    15659.42    15156.31    581.29 o 
   4   1  -8    27439.63    24453.27   1975.27 o 
   5   1  -8     8492.29     8670.19   1315.43 o 
   6   1  -8    16415.84    16783.90    473.57 o 
   7   1  -8      215.36      201.88     32.39 o 
   8   1  -8     1087.61     1148.45     43.94 o 
   9   1  -8      272.73      260.35     40.29 o 
  10   1  -8    13534.56    14255.54    198.40 o 
  11   1  -8       56.74       27.54     40.80 o 
  12   1  -8     5312.65     5086.87   1390.80 o 
  13   1  -8      989.21      911.61    294.40 o 
  14   1  -8     3279.01     3152.18     66.83 o 
  15   1  -8      366.07      373.73     48.96 o 
  16   1  -8      178.21      191.47     56.71 o 
  17   1  -8      117.24      154.12     61.00 o 
  18   1  -8     1724.58     1748.76    121.64 o 
  19   1  -8       19.46       61.23     66.00 o 
  20   1  -8      536.94      500.11     79.11 o 
   0   2  -8    31669.87    35421.93    263.71 o 
   1   2  -8    10735.62    11328.30    112.57 o 
   2   2  -8    23551.12    25518.31    786.41 o 
   3   2  -8     8216.00     9041.15    154.25 o 
   4   2  -8      677.09      718.68    186.97 o 
   5   2  -8     9535.04     9851.82    802.24 o 
   6   2  -8     8304.62     7847.53    755.91 o 
   7   2  -8      641.27      693.72     49.65 o 
   8   2  -8     7387.96     7855.98    210.59 o 
   9   2  -8      370.06      320.78     38.57 o 
  10   2  -8     9748.44     9763.61    215.45 o 
  11   2  -8     9541.96     9662.49    367.14 o 
  12   2  -8      125.02      123.33     51.68 o 
  13   2  -8     2679.27     2790.77     64.11 o 
  14   2  -8     6127.03     5682.92   1492.40 o 
  15   2  -8     1269.45     1046.30    306.26 o 
  16   2  -8      866.10      757.89    206.81 o 
  17   2  -8       48.45       24.02     50.04 o 
  18   2  -8      125.55      241.30     61.10 o 
  19   2  -8      373.62      366.24     67.72 o 
  20   2  -8      110.75      138.11     72.83 o 
   1   3  -8    25818.72    28523.60    158.87 o 
   2   3  -8    18916.98    19823.62    958.52 o 
   3   3  -8     3232.27     3305.78    103.67 o 
   4   3  -8       28.42       -1.66     47.25 o 
   5   3  -8     7285.61     7100.50    549.72 o 
   6   3  -8     1476.75     1428.64     70.28 o 
   7   3  -8     9012.28     8990.15    280.51 o 
   8   3  -8       22.33       -1.66     42.02 o 
   9   3  -8     2635.17     2625.21     63.88 o 
  10   3  -8     2554.43     2464.04     62.47 o 
  11   3  -8     4230.82     4136.04     88.28 o 
  12   3  -8       38.54       37.01     47.28 o 
  13   3  -8     1846.88     1650.85    106.44 o 
  14   3  -8      779.73      994.33     95.51 o 
  15   3  -8      651.10      624.75    138.42 o 
  16   3  -8       42.98       45.68     71.07 o 
  17   3  -8      584.86      466.66    112.13 o 
  18   3  -8      717.53      759.26     65.92 o 
  19   3  -8      168.37      208.70     74.52 o 
   0   4  -8     9878.76    10697.95    158.88 o 
   1   4  -8    10247.40    10711.05    773.76 o 
   2   4  -8     1669.46     1997.00     64.51 o 
   3   4  -8    10164.82    10193.61    334.18 o 
   4   4  -8      194.04      216.91     51.18 o 
   5   4  -8    10878.91    10874.30    402.71 o 
   6   4  -8      157.59      117.15     50.54 o 
   7   4  -8     4084.60     4130.86     74.02 o 
   8   4  -8     3375.40     3379.34     94.81 o 
   9   4  -8     2052.74     1685.14    252.29 o 
  10   4  -8      280.32      229.33     52.53 o 
  11   4  -8     3211.09     3177.60    181.67 o 
  12   4  -8     1172.08     1218.61     59.52 o 
  13   4  -8     1436.71     1475.14     69.95 o 
  14   4  -8       58.47       58.03     58.50 o 
  15   4  -8      500.98      513.38     64.27 o 
  16   4  -8       81.71       85.49     70.19 o 
  17   4  -8      297.09      231.46     76.40 o 
  18   4  -8       16.49        3.31     76.24 o 
  19   4  -8      957.17      879.42    108.74 o 
   1   5  -8     7222.67     7994.70     91.41 o 
   2   5  -8      242.92      260.75     60.58 o 
   3   5  -8      677.25      642.54     55.63 o 
   4   5  -8     1776.80     1887.54     61.58 o 
   5   5  -8     3078.92     3188.77     73.41 o 
   6   5  -8      546.40      448.03     51.08 o 
   7   5  -8     5227.06     5341.17    195.47 o 
   8   5  -8      474.86      579.59     64.64 o 
   9   5  -8     7240.03     6202.26   1018.94 o 
  10   5  -8      449.52      439.71     55.04 o 
  11   5  -8     1097.27     1084.32     96.46 o 
  12   5  -8        1.49       34.43     62.82 o 
  13   5  -8      699.49      709.00     68.08 o 
  14   5  -8       83.40       75.06     81.12 o 
  15   5  -8     1547.12     1619.44     95.91 o 
  16   5  -8        9.21       65.54     80.13 o 
  17   5  -8      487.87      466.58     85.39 o 
  18   5  -8       18.59       24.14    119.38 o 
   0   6  -8      162.67      172.27    117.20 o 
   1   6  -8     1736.87     1860.34     78.22 o 
   2   6  -8     1400.24     1804.26    116.88 o 
   3   6  -8     4472.45     4828.10    120.08 o 
   4   6  -8       72.68      112.70     71.29 o 
   5   6  -8     2887.54     3050.21     78.67 o 
   6   6  -8      436.70      504.83     63.55 o 
   7   6  -8     2355.56     2347.38     79.66 o 
   8   6  -8      101.03      154.13     79.58 o 
   9   6  -8     1027.87     1005.63     97.07 o 
  10   6  -8      838.67      932.18     73.76 o 
  11   6  -8      975.59     1053.02     77.16 o 
  12   6  -8        8.67      -28.31     83.68 o 
  13   6  -8      659.67      587.22     87.54 o 
  14   6  -8      315.44      321.79     80.50 o 
  15   6  -8      400.46      371.19     81.10 o 
  16   6  -8       54.76        7.09     92.18 o 
   1   7  -8     2720.68     3051.95    194.21 o 
   2   7  -8     1542.26     1588.60    152.19 o 
   3   7  -8      713.22      810.38     73.84 o 
   4   7  -8      330.37      332.81     88.33 o 
   5   7  -8      243.00      236.33     73.77 o 
   6   7  -8      988.16     1056.14     89.56 o 
   7   7  -8      998.87     1018.36     80.71 o 
   8   7  -8       23.52       65.67     73.32 o 
   9   7  -8      831.46      711.52     87.65 o 
  10   7  -8      611.13      543.11     93.71 o 
  11   7  -8      168.32      273.33     87.89 o 
  12   7  -8       74.88       82.37     79.50 o 
  13   7  -8       59.10       74.72     87.89 o 
  14   7  -8      131.45      205.47     91.88 o 
   0   8  -8     1049.12     1150.57    131.53 o 
   1   8  -8      166.53      263.79     93.98 o 
   2   8  -8     1199.19     1423.08    115.68 o 
   3   8  -8      348.42      340.58     85.02 o 
   4   8  -8        4.48       44.61     91.86 o 
   5   8  -8      225.18      333.04     95.00 o 
   6   8  -8      666.32      636.60    185.72 o 
   7   8  -8       89.91      106.81     84.92 o 
   8   8  -8      476.80      529.86    101.03 o 
   9   8  -8       76.57      102.91     99.09 o 
  10   8  -8      381.75      342.69    108.28 o 
  11   8  -8      207.07      327.69     98.92 o 
  12   8  -8        6.89       56.13    106.46 o 
   1   9  -8       63.02      110.45     94.66 o 
   2   9  -8      662.30      855.31    108.19 o 
   3   9  -8       19.41       13.59     83.99 o 
   4   9  -8      184.43      194.56     93.07 o 
   5   9  -8       26.03      128.66    101.83 o 
   6   9  -8      558.72      622.87    106.35 o 
   7   9  -8       42.46      179.72    114.63 o 
   8   9  -8       22.91       76.21    117.65 o 
   2   0  -7     4711.75     5214.22    131.28 o 
   4   0  -7   147792.28   154230.13    517.97 o 
   6   0  -7     7340.18     8221.06    120.66 o 
   8   0  -7     4295.93     3883.11     85.72 o 
  10   0  -7     4603.70       32.63     60.81 o 
  12   0  -7    15138.90    16857.95    183.98 o 
  14   0  -7      233.17      290.99     98.52 o 
  16   0  -7       69.18      101.85     64.66 o 
  18   0  -7      275.71      307.48     87.15 o 
  20   0  -7     2456.56     2413.53    108.59 o 
   0   1  -7   108398.84   106550.55    521.63 o 
   1   1  -7     2353.10     2241.14     53.59 o 
   2   1  -7    10419.88    10653.30    431.52 o 
   3   1  -7     9552.32     8715.68    578.88 o 
   4   1  -7        8.85       38.61     33.19 o 
   5   1  -7     4276.37     4639.22     67.65 o 
   6   1  -7     2061.54     1956.83     51.82 o 
   7   1  -7      434.40      452.23     36.66 o 
   8   1  -7    35950.34    40456.42    782.02 o 
   9   1  -7     1138.82     1050.20     48.61 o 
  10   1  -7      260.72      261.48     41.85 o 
  11   1  -7     1958.02     1818.29     56.57 o 
  12   1  -7      346.43      416.29     65.64 o 
  13   1  -7       12.15       21.50     50.26 o 
  14   1  -7      149.75      169.20     51.95 o 
  15   1  -7      687.56      720.25     60.34 o 
  16   1  -7     4729.72     5365.14    229.92 o 
  17   1  -7      169.29      169.16     59.29 o 
  18   1  -7      284.66      300.97     60.01 o 
  19   1  -7        5.29       61.40     64.01 o 
  20   1  -7      234.54      289.08     70.83 o 
   1   2  -7    27244.98    28576.37    172.07 o 
   2   2  -7    23405.43    25699.53   1552.07 o 
   3   2  -7    18135.80    18959.36    199.43 o 
   4   2  -7    39886.51    41210.89   3375.37 o 
   5   2  -7    17514.96    18613.49    862.18 o 
   6   2  -7       46.16       67.62     36.16 o 
   7   2  -7     1139.23     1143.81     45.25 o 
   8   2  -7     1556.49     1704.90     60.14 o 
   9   2  -7      978.79      817.75    140.96 o 
  10   2  -7      622.18      601.40     45.44 o 
  11   2  -7     5153.07     5097.68    201.52 o 
  12   2  -7     8067.21     8126.29    444.03 o 
  13   2  -7     4369.11     4303.70    126.66 o 
  14   2  -7      609.68      478.48    162.99 o 
  15   2  -7      489.59      354.71    118.94 o 
  16   2  -7      107.30       59.18     62.83 o 
  17   2  -7      113.28      113.47     59.51 o 
  18   2  -7       41.42       77.04     63.96 o 
  19   2  -7      236.22      211.40     69.76 o 
  20   2  -7     1043.04     1063.26     76.16 o 
   0   3  -7    55720.46    55562.98    306.38 o 
   1   3  -7    15987.27    17830.58    188.42 o 
   2   3  -7      560.99      725.21     52.37 o 
   3   3  -7     4890.21     5570.48    186.78 o 
   4   3  -7     2818.60     3052.73    136.10 o 
   5   3  -7      880.75      964.80     55.37 o 
   6   3  -7      371.38      330.58     40.19 o 
   7   3  -7     5528.77     5605.82    101.59 o 
   8   3  -7    12683.66    12771.36    220.37 o 
   9   3  -7     6346.16     6239.26    255.98 o 
  10   3  -7     1158.83     1095.30     51.37 o 
  11   3  -7      608.97      655.93     49.24 o 
  12   3  -7     1131.10     1185.16     54.59 o 
  13   3  -7      299.68      281.99     54.10 o 
  14   3  -7      448.29      453.77     60.47 o 
  15   3  -7      989.19      840.40    237.94 o 
  16   3  -7     1506.16     1383.10     80.13 o 
  17   3  -7     1459.43     1226.21    268.68 o 
  18   3  -7       24.76       73.58     62.85 o 
  19   3  -7      103.38       90.06     72.32 o 
  20   3  -7       67.11      172.87    156.47 o 
   1   4  -7     2724.64     2963.39    112.07 o 
   2   4  -7      589.32      643.69     84.63 o 
   3   4  -7    11220.74    10761.91    246.44 o 
   4   4  -7       55.39       79.60     44.14 o 
   5   4  -7    16830.35    16750.27    992.69 o 
   6   4  -7      428.20      457.61     50.14 o 
   7   4  -7     2281.66     2433.48     98.52 o 
   8   4  -7      220.59      234.22     50.63 o 
   9   4  -7      676.56      725.91     52.50 o 
  10   4  -7      340.15      319.42     58.28 o 
  11   4  -7     3154.44     3111.63     74.29 o 
  12   4  -7     1261.47     1264.45     60.70 o 
  13   4  -7     3734.00     3703.25     96.67 o 
  14   4  -7      121.56      177.47     65.64 o 
  15   4  -7      482.14      497.97     67.62 o 
  16   4  -7      176.68      171.77     74.39 o 
  17   4  -7       85.47       71.34     86.62 o 
  18   4  -7       10.83       92.03     83.46 o 
  19   4  -7      375.64      318.52     75.72 o 
   0   5  -7      405.51      386.79     74.48 o 
   1   5  -7    12488.13    13776.88    126.14 o 
   2   5  -7      166.05      159.08     66.08 o 
   3   5  -7     3889.56     4131.05    150.68 o 
   4   5  -7      263.98      213.19     51.86 o 
   5   5  -7     3056.36     3180.51     73.13 o 
   6   5  -7      202.04      215.85     49.09 o 
   7   5  -7     4621.60     3921.66    447.31 o 
   8   5  -7       18.61       48.16     45.85 o 
   9   5  -7    11184.24    10580.24    602.73 o 
  10   5  -7       91.19       86.93     58.34 o 
  11   5  -7     1055.61     1129.69     69.37 o 
  12   5  -7      148.86      101.93     56.02 o 
  13   5  -7       30.22       68.00     69.57 o 
  14   5  -7       32.38       85.04     66.37 o 
  15   5  -7      863.85      824.89     99.84 o 
  16   5  -7        2.74       45.96     69.45 o 
  17   5  -7     1268.41      985.56    124.89 o 
  18   5  -7        2.98       73.37    150.14 o 
   1   6  -7      738.58      873.54     71.82 o 
   2   6  -7       66.05       81.06     75.58 o 
   3   6  -7     3315.42     3713.24     76.70 o 
   4   6  -7      972.22     1169.56     66.99 o 
   5   6  -7     3939.86     4230.15    121.05 o 
   6   6  -7      107.86      124.48     60.65 o 
   7   6  -7      819.60      804.97     70.01 o 
   8   6  -7       85.73       91.62     63.88 o 
   9   6  -7      319.55      267.20     82.16 o 
  10   6  -7       17.12        2.48     79.41 o 
  11   6  -7      644.56      564.02     91.98 o 
  12   6  -7      673.80      646.84     71.74 o 
  13   6  -7     1245.24      920.55    162.41 o 
  14   6  -7       83.59      144.42     78.25 o 
  15   6  -7      237.44      271.90     84.70 o 
  16   6  -7       12.93       87.35     87.38 o 
   0   7  -7     4722.40     5356.50    126.26 o 
   1   7  -7     2542.91     2791.96    129.06 o 
   2   7  -7      364.76      429.53     87.06 o 
   3   7  -7      484.66      479.33    162.60 o 
   4   7  -7      236.84      215.91     70.35 o 
   5   7  -7      207.99      270.06     64.84 o 
   6   7  -7      190.50      112.08     64.76 o 
   7   7  -7     1123.82     1072.57     76.26 o 
   8   7  -7     1521.95     1735.16    145.99 o 
   9   7  -7     1496.97     1573.53    131.24 o 
  10   7  -7      170.94      155.12     79.65 o 
  11   7  -7      321.02      319.95     94.27 o 
  12   7  -7       21.54      119.25     95.48 o 
  13   7  -7       76.07      123.37     89.99 o 
  14   7  -7       70.58       82.51    105.49 o 
   1   8  -7      435.71      395.28     82.34 o 
   2   8  -7       42.91       57.72     81.36 o 
   3   8  -7      359.96      478.41     87.65 o 
   4   8  -7     1492.03     1669.56    180.05 o 
   5   8  -7      349.63      327.59     96.28 o 
   6   8  -7       55.46       83.75     90.52 o 
   7   8  -7      335.11      350.27     86.21 o 
   8   8  -7       10.54       81.42     88.26 o 
   9   8  -7       94.75      110.46     84.65 o 
  10   8  -7        0.73       46.33     91.17 o 
  11   8  -7       27.30       53.41     92.70 o 
  12   8  -7      947.46      843.81    120.10 o 
   0   9  -7     1751.58     1786.43    131.34 o 
   1   9  -7       28.35      100.66     86.64 o 
   2   9  -7      113.14      153.94    106.40 o 
   3   9  -7       68.42      118.30     95.77 o 
   4   9  -7        0.31       89.34     88.99 o 
   5   9  -7        4.48       16.85     92.12 o 
   6   9  -7       31.80      115.41     97.75 o 
   7   9  -7        9.61       92.61    107.38 o 
   8   9  -7     1248.20     1087.82    109.65 o 
   0   0  -6    94922.18    89771.75    600.40 o 
   2   0  -6    14635.95    14943.04    204.25 o 
   4   0  -6    14361.35    14801.34    179.35 o 
   6   0  -6    48497.05    54575.70    294.80 o 
   8   0  -6    44272.53    46278.57    254.06 o 
  10   0  -6    11571.09    11790.64    167.38 o 
  12   0  -6      205.78      288.50     79.42 o 
  14   0  -6    14443.24    16990.20    190.35 o 
  16   0  -6     6486.15     7193.42    145.37 o 
  18   0  -6      288.26      274.84     76.25 o 
  20   0  -6      185.41      209.08     86.17 o 
   1   1  -6     8039.87     8324.55    377.62 o 
   2   1  -6      117.08      153.73     49.15 o 
   3   1  -6     2958.99     3214.87    276.36 o 
   4   1  -6    39998.32    41347.91   1933.73 o 
   5   1  -6      518.48      467.57     39.54 o 
   6   1  -6     5723.63     5617.06    179.54 o 
   7   1  -6     3480.16     3701.93    126.75 o 
   8   1  -6     2731.16     2748.72     86.55 o 
   9   1  -6      580.60      560.03     37.58 o 
  10   1  -6     2884.15     2828.71     54.43 o 
  11   1  -6     1681.11     1468.20    216.88 o 
  12   1  -6     5307.54     5969.65    135.52 o 
  13   1  -6      703.14      685.92     64.69 o 
  14   1  -6     1439.21     1721.08    141.32 o 
  15   1  -6      415.87      467.86     53.55 o 
  16   1  -6      135.59      144.47     60.15 o 
  17   1  -6       12.72       17.15     63.08 o 
  18   1  -6      934.46      976.97     63.29 o 
  19   1  -6       31.30       59.02     65.64 o 
  20   1  -6     1060.40     1040.96     88.64 o 
   0   2  -6    14291.39    14668.13    182.82 o 
   1   2  -6    44597.78    46783.19   2109.32 o 
   2   2  -6    19657.35    21205.96   1087.58 o 
   3   2  -6    13157.38    13449.58    971.55 o 
   4   2  -6      530.33      410.79     46.26 o 
   5   2  -6    12754.48    12631.49    409.33 o 
   6   2  -6    17766.99    18626.73    504.77 o 
   7   2  -6     9209.50     8832.97    368.78 o 
   8   2  -6    10075.08    10545.74    214.70 o 
   9   2  -6     3542.64     3100.07    326.31 o 
  10   2  -6     2036.57     2034.76     81.03 o 
  11   2  -6     1404.36     1334.35     79.68 o 
  12   2  -6      475.36      524.47     50.85 o 
  13   2  -6      998.37      814.70    191.93 o 
  14   2  -6     1942.97     2003.79    261.51 o 
  15   2  -6     1046.04      830.45    238.16 o 
  16   2  -6     1750.85     1876.10    132.02 o 
  17   2  -6      585.24      692.37     62.00 o 
  18   2  -6      240.54      238.19     65.65 o 
  19   2  -6      230.32      300.70     73.14 o 
  20   2  -6       80.16      101.99     70.34 o 
   1   3  -6     3256.25     3631.36     69.82 o 
   2   3  -6     3113.98     3216.92     70.04 o 
   3   3  -6     8724.16     9079.48    460.05 o 
   4   3  -6     7692.87     7621.01    607.57 o 
   5   3  -6     8432.63     8692.31    433.47 o 
   6   3  -6     9540.01     9818.36    331.68 o 
   7   3  -6     3000.51     3253.88    146.28 o 
   8   3  -6      900.60      906.54     47.10 o 
   9   3  -6     3873.42     4007.34    100.08 o 
  10   3  -6     2084.65     2049.54     51.64 o 
  11   3  -6     1037.04     1051.09     46.72 o 
  12   3  -6     8304.51     8395.96    379.54 o 
  13   3  -6     4645.13     4564.27     96.63 o 
  14   3  -6      349.18      391.91     52.98 o 
  15   3  -6     2119.86     1765.73    512.09 o 
  16   3  -6      327.94      264.87    114.13 o 
  17   3  -6      190.12      166.04     72.34 o 
  18   3  -6      462.36      458.49     77.74 o 
  19   3  -6      409.46      459.69     80.98 o 
  20   3  -6      179.28      216.95     73.41 o 
   0   4  -6     6592.06     7832.05    139.00 o 
   1   4  -6     7859.79     8385.89    217.77 o 
   2   4  -6      411.05      469.45     53.57 o 
   3   4  -6     4630.39     4952.12    344.22 o 
   4   4  -6     1145.29     1209.72     52.95 o 
   5   4  -6     8079.97     7869.61     81.69 o 
   6   4  -6      215.57      241.63     39.00 o 
   7   4  -6     7777.72     7614.70    232.89 o 
   8   4  -6       83.59       89.29     50.03 o 
   9   4  -6     5902.08     6045.37    338.56 o 
  10   4  -6       21.10       38.34     45.64 o 
  11   4  -6     2527.53     2437.39     73.34 o 
  12   4  -6        1.10       16.10     53.20 o 
  13   4  -6     1473.30     1474.97     62.92 o 
  14   4  -6       81.98       83.68     62.75 o 
  15   4  -6     1682.87     1588.82     67.01 o 
  16   4  -6       67.86       47.94     59.71 o 
  17   4  -6      551.25      650.32     89.30 o 
  18   4  -6       14.76       71.70     78.88 o 
  19   4  -6      233.19      230.45     87.93 o 
   1   5  -6    10414.82    11288.37    523.95 o 
   2   5  -6      159.56      206.15     56.07 o 
   3   5  -6    10139.12    10668.44    106.48 o 
   4   5  -6      127.04      127.88     51.14 o 
   5   5  -6     7095.49     7230.60    100.49 o 
   6   5  -6      242.39      288.89     47.40 o 
   7   5  -6     4784.55     4688.36    102.11 o 
   8   5  -6       14.23       44.91     51.73 o 
   9   5  -6     2096.79     2070.38     85.41 o 
  10   5  -6      227.68      253.37     51.81 o 
  11   5  -6     2582.15     2421.11     91.60 o 
  12   5  -6       32.37       68.71     53.56 o 
  13   5  -6      990.98     1063.13     63.28 o 
  14   5  -6       45.43       96.69     65.40 o 
  15   5  -6      835.85      937.22     83.16 o 
  16   5  -6       22.80       70.78     70.64 o 
  17   5  -6      304.73      120.83    109.62 o 
  18   5  -6        2.84      102.46     93.38 o 
   0   6  -6     3139.88     4018.25    140.74 o 
   1   6  -6     2751.31     3059.03    162.07 o 
   2   6  -6      228.10      250.97     67.24 o 
   3   6  -6      862.12      996.89     89.65 o 
   4   6  -6      468.99      636.87     78.93 o 
   5   6  -6     2030.70     2030.59     66.47 o 
   6   6  -6       59.03       45.02     52.32 o 
   7   6  -6     1418.27     1417.18     74.87 o 
   8   6  -6      140.51       91.84     55.50 o 
   9   6  -6     2015.47     1945.34     67.97 o 
  10   6  -6       51.30       48.87     52.51 o 
  11   6  -6      845.29      864.68     65.12 o 
  12   6  -6      145.97      148.21     71.36 o 
  13   6  -6      542.94      509.07     79.19 o 
  14   6  -6        0.55        7.04     78.99 o 
  15   6  -6      333.63      284.39     89.60 o 
  16   6  -6      124.70      188.11     98.46 o 
   1   7  -6     1236.27     1368.81     89.84 o 
   2   7  -6     1100.45     1212.17    114.48 o 
   3   7  -6     1221.66     1309.21     90.06 o 
   4   7  -6     1609.94     1865.29    103.35 o 
   5   7  -6      969.93     1124.41     94.61 o 
   6   7  -6     1360.88     1542.39    104.89 o 
   7   7  -6     1430.51     1421.92     71.38 o 
   8   7  -6        4.55       46.25    119.53 o 
   9   7  -6      730.63      787.56     79.25 o 
  10   7  -6      349.55      391.74     78.24 o 
  11   7  -6      505.96      465.47     80.33 o 
  12   7  -6      900.26      750.87    127.22 o 
  13   7  -6      553.03      506.33    105.80 o 
  14   7  -6      138.68      133.96    102.84 o 
   0   8  -6     1591.15     1800.95    110.50 o 
   1   8  -6      494.27      548.21     81.52 o 
   2   8  -6      568.34      653.92    125.67 o 
   3   8  -6      486.47      501.60     86.38 o 
   4   8  -6        4.31       22.42     95.95 o 
   5   8  -6      252.62      285.27     78.39 o 
   6   8  -6      482.85      479.95    101.02 o 
   7   8  -6      245.60      253.71     86.16 o 
   8   8  -6      946.79      970.97     89.93 o 
   9   8  -6      149.48      175.04     90.74 o 
  10   8  -6      232.40      292.94     92.20 o 
  11   8  -6       85.29      124.56     96.56 o 
  12   8  -6       39.07      136.39    111.57 o 
   1   9  -6       13.82       32.13     84.42 o 
   2   9  -6      662.26      649.02    115.93 o 
   3   9  -6       20.26       43.45     95.53 o 
   4   9  -6      839.04      991.55    233.99 o 
   5   9  -6       17.65       75.30     93.86 o 
   6   9  -6      124.56      235.43    104.18 o 
   7   9  -6      103.07      228.34    114.20 o 
   8   9  -6        4.36       81.78     94.33 o 
   9   9  -6        1.43       99.37    102.15 o 
   2   0  -5   113587.28   113735.28    575.11 o 
   4   0  -5     8929.94     8344.03    136.49 o 
   6   0  -5    39991.52    41533.86    265.84 o 
  10   0  -5    29361.65    34897.79    254.83 o 
  12   0  -5     1761.08     2125.54     92.28 o 
  14   0  -5     1362.95     1625.81    105.29 o 
  16   0  -5      663.67      704.92    102.40 o 
  18   0  -5     2752.59     2936.37    135.33 o 
  20   0  -5       40.95       87.17    102.56 o 
   0   1  -5    25820.59    27744.90    300.97 o 
   1   1  -5    21123.35    21705.74   1016.53 o 
   2   1  -5    31605.35    33996.14   1850.72 o 
   3   1  -5     4184.08     4416.24    499.43 o 
   4   1  -5    14751.60    15940.36    584.26 o 
   5   1  -5     9194.45     9366.92    121.25 o 
   6   1  -5    27450.74    29690.46    431.80 o 
   7   1  -5     2347.74     2333.41     50.70 o 
   8   1  -5      308.99      323.19     53.96 o 
   9   1  -5      810.99      781.23     56.31 o 
  10   1  -5    12192.22     9091.63   3201.34 o 
  11   1  -5     1029.02      837.96    542.93 o 
  12   1  -5      220.60      130.44    135.19 o 
  13   1  -5      768.65      677.33    119.46 o 
  14   1  -5     8437.82     8244.10    528.10 o 
  15   1  -5      377.78      532.40    110.01 o 
  16   1  -5       41.23       38.93    102.79 o 
  17   1  -5       55.46       43.98     67.22 o 
  18   1  -5      743.98      703.82     66.92 o 
  19   1  -5      132.94      197.36     67.96 o 
  20   1  -5       85.89      153.74     82.99 o 
   1   2  -5    25652.48    27236.69   1206.79 o 
   2   2  -5    47865.07    50665.99   2629.41 o 
   3   2  -5     4137.78     4325.56    195.79 o 
   4   2  -5     3908.83     4953.95    210.87 o 
   5   2  -5     3164.02     3226.71    173.00 o 
   6   2  -5    17086.84    16963.21    553.33 o 
   7   2  -5    17347.28    14717.74   2008.02 o 
   8   2  -5     1093.49     1181.78     47.80 o 
   9   2  -5     3775.12     3601.81    130.14 o 
  10   2  -5    10617.42     9577.47    380.41 o 
  11   2  -5     1308.89     1420.66     46.64 o 
  12   2  -5       13.32       24.51     39.33 o 
  13   2  -5      185.57      145.09     61.53 o 
  14   2  -5     2507.21     2382.85    645.62 o 
  15   2  -5     2133.16     1813.07    282.61 o 
  16   2  -5      143.75      137.27     61.90 o 
  17   2  -5      593.10      701.35     81.63 o 
  18   2  -5     1907.54     2000.87    102.24 o 
  19   2  -5      358.34      423.98     71.76 o 
  20   2  -5       82.74      127.83     77.43 o 
   0   3  -5     3669.63     3877.70    117.38 o 
   1   3  -5     6718.73     7305.11    179.25 o 
   2   3  -5     7690.52     7837.91    595.67 o 
   3   3  -5    11471.89    11509.05    596.66 o 
   4   3  -5      214.82      244.94     37.65 o 
   5   3  -5    16662.61    17459.36    139.80 o 
   6   3  -5    18487.53    19168.10    590.35 o 
   7   3  -5     3026.72     2989.48    123.72 o 
   8   3  -5     5673.75     5908.43    145.74 o 
   9   3  -5     1462.96     1415.40     51.85 o 
  10   3  -5      999.19      937.41     44.55 o 
  11   3  -5     3270.58     3398.16     86.78 o 
  12   3  -5     1412.56     1316.92     50.82 o 
  13   3  -5     3606.60     3584.21     90.95 o 
  14   3  -5     2382.56     2304.05    176.89 o 
  15   3  -5      947.10      967.99     69.64 o 
  16   3  -5       72.24       31.72     58.35 o 
  17   3  -5       61.05       48.67     61.41 o 
  18   3  -5      156.77      202.39     74.72 o 
  19   3  -5      574.27      588.62     76.92 o 
  20   3  -5      133.11      175.08     88.45 o 
   1   4  -5    16359.07    17663.89    133.02 o 
   2   4  -5      372.92      355.31     64.40 o 
   3   4  -5     5186.49     5409.67    161.10 o 
   4   4  -5      187.76      187.73     42.74 o 
   5   4  -5     1568.18     1468.87    138.52 o 
   6   4  -5      199.32      225.15     43.47 o 
   7   4  -5    13738.12    13032.51     96.86 o 
   8   4  -5      629.98      637.77     48.87 o 
   9   4  -5     5154.18     4437.70    653.99 o 
  10   4  -5      784.32      823.15     55.13 o 
  11   4  -5     2401.11     2350.87     65.56 o 
  12   4  -5     1665.81     1686.33     59.45 o 
  13   4  -5      510.80      437.22     57.76 o 
  14   4  -5       24.68       65.53     50.84 o 
  15   4  -5     2213.32     1983.91     62.25 o 
  16   4  -5      490.53      337.10    155.27 o 
  17   4  -5      659.56      586.72    171.67 o 
  18   4  -5      108.46      134.59     73.00 o 
  19   4  -5      546.77      467.79     83.18 o 
   0   5  -5      190.46      153.35    103.60 o 
   1   5  -5     4452.36     4660.34     88.71 o 
   2   5  -5      351.86      413.32     58.91 o 
   3   5  -5    11949.96    12702.19    337.27 o 
   4   5  -5        9.30       21.12     48.04 o 
   5   5  -5    10055.40     9875.26    580.61 o 
   6   5  -5      725.94      740.36     46.86 o 
   7   5  -5     2005.45     1940.23     65.85 o 
   8   5  -5      830.62      761.02     57.28 o 
   9   5  -5      281.59      273.75     50.16 o 
  10   5  -5      293.75      406.77     75.93 o 
  11   5  -5     4740.21     4442.10    127.93 o 
  12   5  -5       98.89       72.66     54.14 o 
  13   5  -5     1598.52     1585.90     65.75 o 
  14   5  -5       15.33       45.17     61.35 o 
  15   5  -5      803.74      798.96     65.57 o 
  16   5  -5      103.45      159.38     70.57 o 
  17   5  -5       17.72       69.02     83.12 o 
  18   5  -5       11.77       38.61     84.24 o 
   1   6  -5     4560.20     4997.78    317.67 o 
   2   6  -5     1028.67     1346.36    180.02 o 
   3   6  -5     2327.35     2538.24    131.47 o 
   4   6  -5     1142.06     1192.43     64.07 o 
   5   6  -5      525.67      570.82     64.78 o 
   6   6  -5      904.19      914.38     55.65 o 
   7   6  -5     3660.45     3603.62     72.89 o 
   8   6  -5      173.20      131.30     52.14 o 
   9   6  -5     2655.68     2579.08     98.87 o 
  10   6  -5     1075.09     1040.74     81.75 o 
  11   6  -5      901.44      847.25     73.06 o 
  12   6  -5       75.75       75.57     56.02 o 
  13   6  -5      126.70      197.63     76.39 o 
  14   6  -5       85.32      147.68     69.07 o 
  15   6  -5      700.09      727.74     84.95 o 
  16   6  -5       46.76       77.30     78.28 o 
   0   7  -5      788.82      720.38    135.74 o 
   1   7  -5      174.22      220.01     66.84 o 
   2   7  -5      968.65     1148.14    122.93 o 
   3   7  -5     3790.42     4313.05    151.45 o 
   4   7  -5      275.47      305.15     79.38 o 
   5   7  -5     1316.84     1531.42    222.49 o 
   6   7  -5      795.24      850.37     83.87 o 
   7   7  -5      766.77      823.05     90.46 o 
   8   7  -5      172.96      134.10     65.03 o 
   9   7  -5      153.25      189.58     82.10 o 
  10   7  -5      873.03      815.37    132.32 o 
  11   7  -5      811.41      760.64     75.81 o 
  12   7  -5        9.53       64.44     73.57 o 
  13   7  -5      424.24      304.48    101.77 o 
  14   7  -5      343.95      298.84     90.42 o 
  15   7  -5      250.97      242.71    124.29 o 
   1   8  -5      806.40      783.17     84.59 o 
   2   8  -5     1616.64     1750.65    184.76 o 
   3   8  -5      125.28       95.36     89.08 o 
   4   8  -5       78.03      137.52     78.14 o 
   5   8  -5       23.46        2.21     81.37 o 
   6   8  -5     1105.32      949.86     81.77 o 
   7   8  -5      444.86      574.02    104.89 o 
   8   8  -5       66.25      128.13     88.39 o 
   9   8  -5      293.05      234.32     89.35 o 
  10   8  -5      669.77      697.67    103.96 o 
  11   8  -5      127.42      120.88     88.14 o 
  12   8  -5       29.43       81.01     85.07 o 
   0   9  -5      128.11      162.17    119.31 o 
   1   9  -5       42.74       75.31     84.61 o 
   2   9  -5      982.30     1184.45    235.35 o 
   3   9  -5       86.90      179.73     93.73 o 
   4   9  -5       23.04      103.30     97.34 o 
   5   9  -5       45.34      192.84     93.92 o 
   6   9  -5     1029.45     1015.06    197.79 o 
   7   9  -5        4.18       65.00    123.05 o 
   8   9  -5       26.70       64.11     95.91 o 
   9   9  -5       31.62       27.58    101.96 o 
   2   0  -4    10642.92    11101.44    195.56 o 
   4   0  -4    23290.55    26624.41    246.15 o 
   6   0  -4     1708.03     1499.42     72.24 o 
   8   0  -4    17252.58      130.58     65.02 o 
  10   0  -4      698.35     1127.98     91.28 o 
  12   0  -4       29.58       44.79     58.90 o 
  14   0  -4        9.88      -12.71     71.23 o 
  16   0  -4     5794.45     6941.29    144.98 o 
  18   0  -4      422.43      516.56    123.27 o 
  20   0  -4       80.73      161.19    112.92 o 
   1   1  -4    13814.32    14340.71    166.52 o 
   2   1  -4    45798.86    46449.41   6366.18 o 
   3   1  -4     9292.57     9424.81    331.92 o 
   4   1  -4    64011.45    63898.84   2653.82 o 
   5   1  -4    18590.13    18475.03    692.05 o 
   6   1  -4    32776.07    35188.46    206.64 o 
   7   1  -4     2427.03     2110.21    187.26 o 
   8   1  -4       85.09      122.95     54.58 o 
   9   1  -4     3053.63     3162.23     72.29 o 
  10   1  -4    11701.14    10992.67    939.21 o 
  11   1  -4      515.70      561.42     79.65 o 
  12   1  -4    15835.47    17299.04    913.54 o 
  13   1  -4      322.79      245.35     59.43 o 
  14   1  -4     1208.72     1251.92     64.55 o 
  15   1  -4      271.27      290.39     61.13 o 
  16   1  -4      612.37      527.83    102.05 o 
  17   1  -4      186.93      210.09     63.13 o 
  18   1  -4     1305.06     1324.19     97.58 o 
  19   1  -4      146.58      158.32     65.30 o 
  20   1  -4     1393.91     1379.84     90.32 o 
  21   1  -4      127.82      172.43     79.24 o 
   0   2  -4     6687.47     6878.16    140.54 o 
   1   2  -4     2993.41     3394.99     83.86 o 
   2   2  -4      564.12      643.89     46.35 o 
   3   2  -4      720.53      785.26     44.11 o 
   4   2  -4      907.35     1006.49     46.29 o 
   5   2  -4     6236.99     6167.67    207.51 o 
   6   2  -4     8409.60     8086.64    294.42 o 
   7   2  -4     5263.51     4937.92    431.68 o 
   8   2  -4    25545.36    24884.97    304.28 o 
   9   2  -4     7199.92     7262.72    212.68 o 
  10   2  -4     1302.32     1156.57     53.53 o 
  11   2  -4     1175.86     1152.73     70.85 o 
  12   2  -4      687.53      449.94    373.53 o 
  13   2  -4      459.65      414.20     97.45 o 
  14   2  -4     2320.36     2077.27    556.53 o 
  15   2  -4     1019.55     1101.00     70.04 o 
  16   2  -4     2860.54     2803.60    198.70 o 
  17   2  -4      640.87      780.19     72.57 o 
  18   2  -4      195.61      306.32     67.55 o 
  19   2  -4      141.07      166.70     70.59 o 
  20   2  -4      135.14      231.31     82.96 o 
   1   3  -4    11740.31    13013.99    122.35 o 
   2   3  -4     3570.22     3758.61     98.79 o 
   3   3  -4    18921.20    19516.40    513.62 o 
   4   3  -4    17353.71    16724.40    736.28 o 
   5   3  -4    18753.21    18684.42    867.84 o 
   6   3  -4     1124.48     1219.49     56.99 o 
   7   3  -4     6386.24     6316.66    257.71 o 
   8   3  -4      451.82      386.88     39.36 o 
   9   3  -4     2452.51     2516.76    131.35 o 
  10   3  -4      232.27      257.77     49.26 o 
  11   3  -4     4113.34     3911.99     64.44 o 
  12   3  -4      934.84      979.91     54.77 o 
  13   3  -4     3205.09     3434.25    142.29 o 
  14   3  -4      238.00      134.59     56.39 o 
  15   3  -4     1215.20     1200.01     70.27 o 
  16   3  -4       12.59       67.46     57.04 o 
  17   3  -4      359.78      369.31     66.91 o 
  18   3  -4      118.76      188.46     65.64 o 
  19   3  -4      371.54      422.31     70.55 o 
  20   3  -4      434.89      493.36     82.52 o 
   0   4  -4     2417.87     2789.84     93.05 o 
   1   4  -4    19134.59    20967.54    138.06 o 
   2   4  -4     2351.89     2424.37    221.24 o 
   3   4  -4    14607.86    15770.91    450.15 o 
   4   4  -4      344.14      390.69     41.38 o 
   5   4  -4     4039.12     3834.86    146.16 o 
   6   4  -4     2807.98     2906.95    103.36 o 
   7   4  -4     6574.88     6488.19    292.72 o 
   8   4  -4     3498.85     3572.99    159.60 o 
   9   4  -4     4942.49     4741.51    209.70 o 
  10   4  -4     1247.17     1284.93     59.86 o 
  11   4  -4     1993.26     1995.50     57.60 o 
  12   4  -4      172.89      242.01     56.95 o 
  13   4  -4      524.13      571.21     60.17 o 
  14   4  -4      655.19      561.94     52.02 o 
  15   4  -4     1128.94      881.55    224.48 o 
  16   4  -4      331.00      321.22     86.17 o 
  17   4  -4     1443.23     1321.70     89.24 o 
  18   4  -4       39.32       41.70     78.99 o 
  19   4  -4      389.26      449.93     94.63 o 
   1   5  -4     1800.00     2001.61     74.29 o 
   2   5  -4      290.25      331.64     50.76 o 
   3   5  -4     5309.73     5441.57    303.22 o 
   4   5  -4     1323.47     1384.67     53.02 o 
   5   5  -4     7225.88     7292.39    181.50 o 
   6   5  -4       57.51       84.97     52.07 o 
   7   5  -4     2030.28     2046.39    108.20 o 
   8   5  -4      384.44      414.00     47.64 o 
   9   5  -4     1876.57     1921.39     66.39 o 
  10   5  -4       40.69       38.95     56.94 o 
  11   5  -4     2554.39     2460.46     71.23 o 
  12   5  -4       12.57       20.21     51.51 o 
  13   5  -4     2687.20     2547.45     73.62 o 
  14   5  -4      200.37      256.33     74.19 o 
  15   5  -4      616.30      568.95     76.88 o 
  16   5  -4       63.41       96.06     73.91 o 
  17   5  -4      236.66      223.26     91.85 o 
  18   5  -4        9.43       43.01     94.39 o 
   0   6  -4      354.29      522.72    114.83 o 
   1   6  -4     4301.48     4682.27    368.16 o 
   2   6  -4      526.10      666.53     71.07 o 
   3   6  -4     5611.20     6390.68    409.57 o 
   4   6  -4      112.22      108.97     55.48 o 
   5   6  -4     2252.53     2361.05    106.71 o 
   6   6  -4      738.26      767.36     55.26 o 
   7   6  -4     3257.52     2937.14    136.74 o 
   8   6  -4      573.79      708.13     58.01 o 
   9   6  -4     2406.27     2320.89     77.26 o 
  10   6  -4      561.67      605.27     60.70 o 
  11   6  -4     1702.75     1589.05     67.03 o 
  12   6  -4       39.50       82.51     70.57 o 
  13   6  -4      240.58      249.33     70.86 o 
  14   6  -4      210.21      228.60     70.54 o 
  15   6  -4      547.16      648.53     87.40 o 
  16   6  -4      155.65      127.73     77.67 o 
   1   7  -4      274.68      371.12     75.10 o 
   2   7  -4       38.03       16.64     76.76 o 
   3   7  -4     2696.03     2836.05    303.97 o 
   4   7  -4     3016.80     3320.04    232.63 o 
   5   7  -4      995.79      988.34    131.47 o 
   6   7  -4      146.61      148.57     63.75 o 
   7   7  -4      798.61      858.08    110.55 o 
   8   7  -4       11.83       -5.68     66.29 o 
   9   7  -4      185.33      188.38     68.61 o 
  10   7  -4      147.32      131.76     77.92 o 
  11   7  -4      360.50      359.37     80.13 o 
  12   7  -4      477.56      392.74     68.05 o 
  13   7  -4      443.18      414.43     85.88 o 
  14   7  -4       99.43       87.22     79.46 o 
  15   7  -4      201.56      244.99     89.46 o 
   0   8  -4     2143.60     2606.44    124.33 o 
   1   8  -4      316.08      326.27     83.47 o 
   2   8  -4      471.42      546.77    133.02 o 
   3   8  -4      215.98      283.51     87.54 o 
   4   8  -4        3.55       55.19     79.76 o 
   5   8  -4      236.12      274.73     84.17 o 
   6   8  -4      729.64      718.79    174.92 o 
   7   8  -4      239.16      311.41     80.57 o 
   8   8  -4     1136.83     1153.14     90.73 o 
   9   8  -4      291.56      349.19    102.31 o 
  10   8  -4       80.57      144.29     96.39 o 
  11   8  -4      240.63      298.08    102.70 o 
  12   8  -4        9.25       67.42     93.16 o 
   1   9  -4      113.34      198.24     92.29 o 
   2   9  -4      330.70      486.48    113.21 o 
   3   9  -4       30.30      142.88    100.01 o 
   4   9  -4     1339.09     1255.86    269.20 o 
   5   9  -4       55.61       58.61     93.66 o 
   6   9  -4      296.12      229.21    139.14 o 
   7   9  -4       88.54      143.01    112.25 o 
   8   9  -4        6.68       -3.86    100.97 o 
   9   9  -4       29.91      110.22    102.03 o 
   0  10  -4      486.81      526.73    172.65 o 
   1  10  -4        0.92       24.55    163.39 o 
   2   0  -3     1880.68     2008.16     97.49 o 
   4   0  -3    63120.31    65004.33    393.64 o 
   8   0  -3      207.31      160.31     58.57 o 
  10   0  -3      186.46      204.35     82.26 o 
  12   0  -3    13884.86    16331.88    172.59 o 
  14   0  -3     1359.66     1471.18     82.34 o 
  16   0  -3      469.11      607.64    109.19 o 
  18   0  -3      148.64      179.69     90.28 o 
  20   0  -3     2085.72     2435.39    162.55 o 
   0   1  -3   175582.44   192873.34    884.77 o 
   1   1  -3    14698.70    16379.00    614.30 o 
   2   1  -3    30714.35    33825.55   2226.53 o 
   3   1  -3    26098.87    25564.76    969.46 o 
   4   1  -3    10224.36    11244.24    275.46 o 
   5   1  -3     4484.78     3975.24     80.72 o 
   6   1  -3    17530.48    19073.64   1115.95 o 
   7   1  -3     8306.28     7564.54     96.62 o 
   8   1  -3    42518.31    45838.89   2423.32 o 
   9   1  -3     6943.73     4906.34   2849.45 o 
  10   1  -3     1896.72     1760.93     92.18 o 
  11   1  -3      692.55      473.93    395.85 o 
  12   1  -3      954.39      847.79    172.91 o 
  13   1  -3      122.33      118.92     51.16 o 
  14   1  -3     2805.34     3051.48    127.61 o 
  15   1  -3      369.63      346.33     52.65 o 
  16   1  -3     6201.04     7149.48    412.94 o 
  17   1  -3      408.61      434.36     73.74 o 
  18   1  -3      148.65      187.07     80.28 o 
  19   1  -3      132.04      182.78     88.79 o 
  20   1  -3      129.79      187.00     77.46 o 
  21   1  -3       52.56       96.74     85.10 o 
   1   2  -3     3458.92     3869.87    124.70 o 
   2   2  -3      961.12      968.43     45.30 o 
   3   2  -3     2234.58     2056.09     93.90 o 
   4   2  -3    33320.64    34271.70    939.51 o 
   5   2  -3    19262.26    19217.57    504.98 o 
   6   2  -3     1553.61     1450.57     76.64 o 
   7   2  -3      318.16      354.61     37.36 o 
   8   2  -3      940.29     1163.16    106.31 o 
   9   2  -3     2097.09     2069.27    127.40 o 
  10   2  -3     2064.18     2068.78     59.93 o 
  11   2  -3     1059.73      816.32    164.11 o 
  12   2  -3    11240.30     7603.78   4699.25 o 
  13   2  -3     1737.22     1496.98    953.32 o 
  14   2  -3      235.43      245.23     58.22 o 
  15   2  -3      215.58      260.45     62.21 o 
  16   2  -3      114.02      104.26     68.45 o 
  17   2  -3      162.20      183.61     69.44 o 
  18   2  -3      194.23      244.92     69.31 o 
  19   2  -3      324.72      336.98     70.97 o 
  20   2  -3     1084.18     1086.89     81.62 o 
   0   3  -3     7883.62     9025.52    148.46 o 
   1   3  -3    20324.24    21337.52    790.28 o 
   2   3  -3     1750.94     1750.99     54.28 o 
   3   3  -3    13304.48    14951.17    223.84 o 
   4   3  -3        6.58       20.52     34.21 o 
   5   3  -3     7195.01     7155.50    295.30 o 
   6   3  -3     2862.71     2688.27     52.86 o 
   7   3  -3    10896.28     9866.86    321.75 o 
   8   3  -3    12423.49    12362.54    330.78 o 
   9   3  -3    12610.78    12308.70    256.89 o 
  10   3  -3      138.47      128.45     48.03 o 
  11   3  -3     2581.08     2233.64    141.15 o 
  12   3  -3      587.33      687.21     55.10 o 
  13   3  -3      263.76      258.38     48.89 o 
  14   3  -3       27.23       34.34     50.49 o 
  15   3  -3     2119.91     2003.10     81.97 o 
  16   3  -3     1159.57     1027.04     57.33 o 
  17   3  -3     1128.62     1270.05     75.17 o 
  18   3  -3      144.13      148.03     70.57 o 
  19   3  -3      387.81      329.76     73.53 o 
  20   3  -3       77.92      126.80     88.53 o 
   1   4  -3     8876.94     9846.26    223.85 o 
   2   4  -3     2002.08     2307.54     57.55 o 
   3   4  -3    18814.81    19930.74    810.21 o 
   4   4  -3     4954.71     4566.79    186.32 o 
   5   4  -3    14833.70    14305.90    136.12 o 
   6   4  -3      526.71      469.26     43.24 o 
   7   4  -3     2038.05     2293.25    116.11 o 
   8   4  -3      745.50      713.03     47.53 o 
   9   4  -3     1937.35     1871.89     65.13 o 
  10   4  -3     1381.60     1247.48     54.20 o 
  11   4  -3     2959.56     2950.22    110.17 o 
  12   4  -3      420.51      452.40     56.01 o 
  13   4  -3     4400.90     4377.28    118.52 o 
  14   4  -3       37.93       30.02     65.29 o 
  15   4  -3      701.15      496.88    192.33 o 
  16   4  -3       80.49       47.13     70.06 o 
  17   4  -3      145.94      149.29     85.44 o 
  18   4  -3      103.64       95.03     73.34 o 
  19   4  -3      307.28      378.55     84.64 o 
   0   5  -3      635.96      756.20     81.55 o 
   1   5  -3    11153.52    12342.71    113.64 o 
   2   5  -3      559.63      539.78     48.87 o 
   3   5  -3     1690.35     1854.19     62.77 o 
   4   5  -3      155.62      130.61     50.78 o 
   5   5  -3      179.91      208.73     44.40 o 
   6   5  -3      327.97      295.97     48.17 o 
   7   5  -3     4975.55     5055.06    132.12 o 
   8   5  -3       91.84      116.13     48.01 o 
   9   5  -3     3661.70     3267.46    388.87 o 
  10   5  -3       47.22       44.92     48.60 o 
  11   5  -3     1754.00     1643.28     63.27 o 
  12   5  -3        2.99       22.64     58.79 o 
  13   5  -3      368.84      403.79     60.72 o 
  14   5  -3       23.45      -17.50     60.57 o 
  15   5  -3      734.22      704.93     68.00 o 
  16   5  -3        8.51       33.84     68.34 o 
  17   5  -3     1408.59     1069.01    343.75 o 
  18   5  -3        8.77       69.30     82.73 o 
   1   6  -3     3189.77     3576.08     90.32 o 
   2   6  -3      643.22      780.69     80.35 o 
   3   6  -3     4583.54     5353.99    178.96 o 
   4   6  -3     1476.01     1576.08     57.71 o 
   5   6  -3     6314.19     6668.62    217.03 o 
   6   6  -3      892.27      910.35     52.57 o 
   7   6  -3     2268.67     2377.02     65.21 o 
   8   6  -3      300.18      309.95     48.38 o 
   9   6  -3      384.61      419.92     63.56 o 
  10   6  -3      165.83      212.85     62.77 o 
  11   6  -3     2093.10     1954.90     88.34 o 
  12   6  -3      202.90      216.99     62.16 o 
  13   6  -3     1867.46     1737.05     82.91 o 
  14   6  -3       61.15       89.86     71.81 o 
  15   6  -3      406.32      458.87     81.24 o 
  16   6  -3        3.82      102.97     79.48 o 
  17   6  -3       69.91       82.22    103.98 o 
   0   7  -3     2517.01     2917.25    117.76 o 
   1   7  -3     1188.78     1359.64     91.53 o 
   2   7  -3       64.74       92.48     64.12 o 
   3   7  -3      905.61     1069.35    171.09 o 
   4   7  -3        2.29       19.24     70.69 o 
   5   7  -3      575.77      572.38     87.14 o 
   6   7  -3       82.65      172.74     64.99 o 
   7   7  -3     1105.15     1116.56     71.12 o 
   8   7  -3     1198.73     1081.19     74.84 o 
   9   7  -3      880.58      846.68     70.14 o 
  10   7  -3       36.54       47.16     61.51 o 
  11   7  -3      533.83      518.77     65.94 o 
  12   7  -3       55.11       96.14     75.78 o 
  13   7  -3       74.61       99.62     73.52 o 
  14   7  -3        9.03       43.14     75.00 o 
  15   7  -3       97.81      122.92     89.84 o 
   1   8  -3       90.63      122.83    114.08 o 
   2   8  -3      684.40      788.91     77.25 o 
   3   8  -3      532.27      618.76    172.45 o 
   4   8  -3     3868.16     4079.21    941.53 o 
   5   8  -3      496.71      580.73     89.93 o 
   6   8  -3      107.57      129.59     85.83 o 
   7   8  -3      489.56      513.46     81.10 o 
   8   8  -3       23.90      113.32     85.77 o 
   9   8  -3       24.96      107.65    107.69 o 
  10   8  -3      306.00      326.16     89.07 o 
  11   8  -3       97.56      129.51    104.76 o 
  12   8  -3     1014.17      789.01     96.65 o 
   0   9  -3     1167.55     1430.40    130.22 o 
   1   9  -3      150.02      186.50     94.89 o 
   2   9  -3       48.47       32.69    104.69 o 
   3   9  -3       96.11      115.47     98.06 o 
   4   9  -3        3.44       63.91    101.70 o 
   5   9  -3       21.87      135.82    114.49 o 
   6   9  -3        5.56       48.44     91.28 o 
   7   9  -3       36.81       88.86    112.68 o 
   8   9  -3      978.13      797.70    103.68 o 
   9   9  -3       34.72      121.26    101.74 o 
   1  10  -3       24.61      100.30    105.47 o 
   2   0  -2    73448.68    83393.59    590.17 o 
   4   0  -2    14416.98    15866.23    212.17 o 
   6   0  -2    13984.66       49.76     49.76 o 
   8   0  -2    16100.97    19524.81    197.50 o 
  10   0  -2    19818.80    22524.31    198.27 o 
  12   0  -2      681.76      731.79     68.69 o 
  14   0  -2    12020.20    12004.55    141.51 o 
  16   0  -2     1776.60     2069.55    108.69 o 
  18   0  -2       31.82       84.24    108.71 o 
  20   0  -2      125.15      138.84    107.70 o 
   1   1  -2    18405.97    21001.48    572.03 o 
   2   1  -2    77669.25    84151.91   3855.83 o 
   3   1  -2    13751.39    13831.57    469.63 o 
   4   1  -2    23163.75    24664.10    541.62 o 
   5   1  -2     1804.53     1726.85     65.41 o 
   6   1  -2    30691.72    30547.68    926.28 o 
   7   1  -2     7599.32     7269.62    577.23 o 
   8   1  -2     1845.22     1964.45     61.37 o 
   9   1  -2     6291.89     5560.53   3200.94 o 
  10   1  -2    19195.09    13639.98   8308.74 o 
  11   1  -2     2207.70     1570.57    765.69 o 
  12   1  -2       28.03       62.18     55.28 o 
  13   1  -2      117.03       78.00     46.67 o 
  14   1  -2     3726.66     4718.58    366.13 o 
  15   1  -2      377.50      475.11     60.20 o 
  16   1  -2      211.86      226.56     72.35 o 
  17   1  -2      204.17      199.23     60.37 o 
  18   1  -2     2610.63     2866.19    192.48 o 
  19   1  -2      271.03      301.01     84.00 o 
  20   1  -2       87.94      150.35    100.31 o 
  21   1  -2       10.25      110.52     92.95 o 
   0   2  -2      798.52      816.72     75.68 o 
   1   2  -2     9986.34    10453.63    258.12 o 
   2   2  -2    21649.33    24364.32    659.39 o 
   3   2  -2     5510.08     5981.81    293.13 o 
   4   2  -2     5287.90     5553.45    245.41 o 
   5   2  -2    13429.97    13434.29    811.46 o 
   6   2  -2    31073.67    29296.69    876.18 o 
   7   2  -2     7221.44     4941.72   1215.57 o 
   8   2  -2     1202.80     1229.26     62.88 o 
   9   2  -2      580.69      534.73     48.50 o 
  10   2  -2     3209.72     3270.31    140.25 o 
  11   2  -2     1448.73     1176.35    282.96 o 
  12   2  -2      413.43      388.52     69.58 o 
  13   2  -2      460.27      250.17    226.57 o 
  14   2  -2     4853.76     3906.35   1753.97 o 
  15   2  -2      313.35      319.07     71.98 o 
  16   2  -2      208.82      268.10     68.69 o 
  17   2  -2      449.34      638.68     96.13 o 
  18   2  -2      675.19      647.04     64.82 o 
  19   2  -2      648.59      701.31     70.15 o 
  20   2  -2       79.21       61.23     78.91 o 
   1   3  -2    16935.53    17351.09    611.64 o 
   2   3  -2      671.31      670.22     44.05 o 
   3   3  -2     5887.49     6143.31    227.54 o 
   4   3  -2     3823.97     3945.33    166.57 o 
   5   3  -2     6877.76     6837.43     78.84 o 
   6   3  -2     4586.58     4301.70    113.68 o 
   7   3  -2    10880.33    10525.97     89.26 o 
   8   3  -2      303.22      267.70     41.24 o 
   9   3  -2     8875.65     8062.02    419.44 o 
  10   3  -2     5474.56     5218.67    109.66 o 
  11   3  -2     1540.04     1633.86     62.80 o 
  12   3  -2     1962.11     1929.91     87.23 o 
  13   3  -2      669.06      678.45     52.34 o 
  14   3  -2      384.35      391.04     61.67 o 
  15   3  -2     3785.94     3366.85    892.66 o 
  16   3  -2      136.91      151.56     53.38 o 
  17   3  -2      604.21      620.29     65.90 o 
  18   3  -2      542.68      531.06     63.19 o 
  19   3  -2      832.32      734.53     94.97 o 
  20   3  -2       42.54       39.41     78.66 o 
   0   4  -2      452.08      427.10     70.41 o 
   1   4  -2     5229.34     5539.33    233.30 o 
   2   4  -2     6669.35     7246.65    256.02 o 
   3   4  -2    18736.08    19806.59    778.68 o 
   4   4  -2     1423.48     1571.35     58.37 o 
   5   4  -2    10860.91    11119.72    144.73 o 
   6   4  -2     8586.04     8655.37    232.83 o 
   7   4  -2     4384.03     4229.96    139.04 o 
   8   4  -2       77.03       96.23     38.82 o 
   9   4  -2     1668.97     1455.28     82.69 o 
  10   4  -2      192.93      190.65     46.86 o 
  11   4  -2     5651.46     5826.30    174.62 o 
  12   4  -2        4.94       32.93     48.92 o 
  13   4  -2     3231.17     3457.57    184.92 o 
  14   4  -2      429.63      364.74     50.40 o 
  15   4  -2     1669.54     1347.87    353.18 o 
  16   4  -2       17.88       50.58     59.10 o 
  17   4  -2      105.64      135.58     64.72 o 
  18   4  -2      106.36      158.98     72.84 o 
  19   4  -2      415.20      409.06     86.77 o 
   1   5  -2    16888.28    19597.59    143.41 o 
   2   5  -2       26.59       29.90     38.33 o 
   3   5  -2     3098.97     3063.36    156.13 o 
   4   5  -2      119.12      121.20     51.67 o 
   5   5  -2     3917.86     4029.58     68.40 o 
   6   5  -2      761.95      790.77     48.70 o 
   7   5  -2     5750.86     5700.44     71.27 o 
   8   5  -2       15.61       35.03     46.88 o 
   9   5  -2     2337.55     2366.06     61.69 o 
  10   5  -2      373.59      362.30     56.45 o 
  11   5  -2     1129.55     1167.32    100.42 o 
  12   5  -2       94.40       84.05     54.11 o 
  13   5  -2      388.98      338.27     57.77 o 
  14   5  -2        6.36        9.25     63.66 o 
  15   5  -2     1030.75      896.66    104.15 o 
  16   5  -2       15.76       58.75     60.17 o 
  17   5  -2      574.95      418.70    210.30 o 
  18   5  -2        0.56       31.03     78.19 o 
   0   6  -2      373.18      407.81     92.49 o 
   1   6  -2     2251.72     2594.25     84.11 o 
   2   6  -2      792.28      980.39     66.37 o 
   3   6  -2     4046.65     4292.41    353.28 o 
   4   6  -2        9.87       44.82     47.24 o 
   5   6  -2     4948.45     5108.53    261.03 o 
   6   6  -2      572.80      646.99     51.34 o 
   7   6  -2      641.40      590.46     54.22 o 
   8   6  -2      119.93      121.57     49.78 o 
   9   6  -2      500.32      496.96     52.59 o 
  10   6  -2      643.27      678.32     60.53 o 
  11   6  -2     3062.10     2834.95     72.61 o 
  12   6  -2      130.78      148.37     65.68 o 
  13   6  -2     1292.04     1221.68     78.49 o 
  14   6  -2       58.96       74.71     69.83 o 
  15   6  -2      478.53      445.99     73.88 o 
  16   6  -2       89.68       84.64     78.24 o 
   1   7  -2     1465.21     1592.06     98.37 o 
   2   7  -2      607.67      829.96    118.03 o 
   3   7  -2      601.93      668.81     76.78 o 
   4   7  -2      489.42      632.14    115.77 o 
   5   7  -2      326.42      377.05     58.84 o 
   6   7  -2     1044.44     1090.45     58.35 o 
   7   7  -2     2198.00     2288.85    110.80 o 
   8   7  -2       39.88       55.54     58.54 o 
   9   7  -2      740.64      744.09     68.37 o 
  10   7  -2     1120.33     1098.97     69.46 o 
  11   7  -2      878.90      721.37     67.13 o 
  12   7  -2      268.75      307.46     77.24 o 
  13   7  -2      105.70      144.72     70.26 o 
  14   7  -2      170.51      150.05     89.08 o 
  15   7  -2      256.55      274.72     93.76 o 
   0   8  -2      112.89      113.58    108.96 o 
   1   8  -2       55.84       48.26     98.40 o 
   2   8  -2     1191.20     1480.79    100.44 o 
   3   8  -2     1231.57     1402.37    184.55 o 
   4   8  -2       53.69      165.43     90.40 o 
   5   8  -2      517.59      643.14    107.51 o 
   6   8  -2      960.08     1022.46    109.01 o 
   7   8  -2      326.23      293.55     83.84 o 
   8   8  -2      136.16      105.93     90.37 o 
   9   8  -2       82.20      120.26     76.44 o 
  10   8  -2      532.70      536.95     82.13 o 
  11   8  -2       50.29      136.25     82.76 o 
  12   8  -2       20.10       72.67     76.29 o 
   1   9  -2      115.06      237.63    106.04 o 
   2   9  -2     1837.51     2004.63    235.38 o 
   3   9  -2       20.21       66.03     90.24 o 
   4   9  -2      115.26      174.66     95.50 o 
   5   9  -2        3.67       56.80     93.50 o 
   6   9  -2      453.66      462.43    100.51 o 
   7   9  -2       45.82      194.95    113.77 o 
   8   9  -2       27.80       61.06     97.84 o 
   9   9  -2       71.19      119.14     96.34 o 
   0  10  -2      239.39      220.24    146.90 o 
   1  10  -2       13.00       81.79    101.51 o 
   2   0  -1     8105.25    10847.76    233.98 o 
   4   0  -1    23240.72       51.01     58.14 o 
   6   0  -1    19156.04    16213.34    193.06 o 
   8   0  -1      516.83      432.10     63.82 o 
  10   0  -1    18471.55    20309.20    186.30 o 
  12   0  -1    10758.60    11882.54    149.42 o 
  14   0  -1     2707.61     3156.45    107.53 o 
  16   0  -1      557.50      597.12     97.24 o 
  18   0  -1     2635.40     2597.36    125.49 o 
  20   0  -1      657.80      704.52    132.22 o 
   0   1  -1    93121.74   115909.09    589.11 o 
   1   1  -1     6493.61     6976.95    435.89 o 
   2   1  -1    34101.43    36734.67   1355.22 o 
   3   1  -1       20.24        8.17     46.93 o 
   4   1  -1      339.05      365.31     52.78 o 
   5   1  -1     4073.95     3755.74     83.11 o 
   6   1  -1    18729.32    18978.98    483.60 o 
   7   1  -1     6294.04     5493.90     82.34 o 
   8   1  -1    13502.82    10200.42   6211.09 o 
   9   1  -1     6276.17     6123.13    114.29 o 
  10   1  -1     8809.04     6266.07   3290.43 o 
  11   1  -1      976.82     1121.43    119.08 o 
  12   1  -1      300.82      277.11     43.93 o 
  13   1  -1      119.73       94.90     51.15 o 
  14   1  -1     7570.85     7985.35    408.89 o 
  15   1  -1      137.82      155.58     68.65 o 
  16   1  -1     2408.48     2654.36    236.40 o 
  17   1  -1      281.54      316.46     69.45 o 
  18   1  -1      285.45      326.94     79.35 o 
  19   1  -1      121.96      112.10     74.60 o 
  20   1  -1      119.86      179.78     86.90 o 
  21   1  -1       31.92      132.60    109.33 o 
   1   2  -1     8059.51     8640.96    158.22 o 
   2   2  -1     6329.50     6612.72    142.88 o 
   3   2  -1     5114.54     5026.61    253.60 o 
   4   2  -1    22595.48    22646.82    695.05 o 
   5   2  -1    10634.98     9813.78    269.12 o 
   6   2  -1    13313.21    13579.84    589.78 o 
   7   2  -1    12217.06    11405.09    945.87 o 
   8   2  -1     1400.53     1117.27     63.19 o 
   9   2  -1    11544.99    11251.38    430.61 o 
  10   2  -1     4417.39     3824.41     69.15 o 
  11   2  -1     1296.08      913.83    657.73 o 
  12   2  -1     3344.78     2769.50   1550.67 o 
  13   2  -1       73.02       91.62     53.53 o 
  14   2  -1     3073.05     3506.40    231.57 o 
  15   2  -1     2313.56     2545.78    206.95 o 
  16   2  -1       59.77       69.24     69.10 o 
  17   2  -1      697.55      905.27    118.60 o 
  18   2  -1      982.67     1011.46     84.48 o 
  19   2  -1      372.00      426.55     95.40 o 
  20   2  -1      470.34      535.38     76.49 o 
   0   3  -1     1164.20     1323.09    307.33 o 
   1   3  -1     9107.19     9733.49    376.80 o 
   2   3  -1    13516.07    14697.80    424.99 o 
   3   3  -1     8034.89     8203.12     84.01 o 
   4   3  -1     2420.15     2584.14    189.00 o 
   5   3  -1     7747.77     7870.77    262.95 o 
   6   3  -1    16093.24    14307.28   1686.09 o 
   7   3  -1     5100.84     4990.28    115.76 o 
   8   3  -1     6630.26     6742.48    188.51 o 
   9   3  -1     4261.44     4197.02    208.31 o 
  10   3  -1     1088.96      968.51    127.01 o 
  11   3  -1     2382.93     2386.45    109.94 o 
  12   3  -1      251.59      339.52     63.72 o 
  13   3  -1     2003.98     1752.24   1088.08 o 
  14   3  -1     1679.63     1487.11    879.75 o 
  15   3  -1      978.17      808.42    213.19 o 
  16   3  -1      626.30      627.17     61.80 o 
  17   3  -1      801.24      902.66     68.63 o 
  18   3  -1       86.72      166.95     67.12 o 
  19   3  -1      503.53      515.07     80.65 o 
  20   3  -1      111.97      190.18     82.54 o 
   1   4  -1    19068.11    21266.23    675.49 o 
   2   4  -1     1638.65     1842.52     51.11 o 
   3   4  -1    11452.56    12038.30    310.02 o 
   4   4  -1     2320.94     2403.46     75.87 o 
   5   4  -1     6308.13     5875.59    389.96 o 
   6   4  -1      237.06      165.46     42.70 o 
   7   4  -1     5380.13     5124.99    211.96 o 
   8   4  -1      652.46      682.70     47.59 o 
   9   4  -1     3677.33     3434.06    183.06 o 
  10   4  -1      101.03      121.36     42.39 o 
  11   4  -1     2692.56     2534.27     64.67 o 
  12   4  -1      128.80      145.52     48.53 o 
  13   4  -1     2844.41     2813.55    122.19 o 
  14   4  -1       19.67       -4.60     57.62 o 
  15   4  -1     1761.68     1877.50     87.33 o 
  16   4  -1       34.27       55.27     56.24 o 
  17   4  -1      422.44      440.56     63.30 o 
  18   4  -1       87.73      152.84     84.32 o 
  19   4  -1      444.05      435.10     82.71 o 
   0   5  -1      304.19      367.46     79.48 o 
   1   5  -1    11478.51    12700.04    854.17 o 
   2   5  -1      598.29      566.69     48.65 o 
   3   5  -1     8169.00     7651.64    199.06 o 
   4   5  -1       12.71       51.91     50.73 o 
   5   5  -1     8632.46     9164.71    162.49 o 
   6   5  -1       49.30       39.49     40.32 o 
   7   5  -1     2276.16     2248.85     95.05 o 
   8   5  -1       95.60       66.42     42.24 o 
   9   5  -1     2277.52     2058.51    132.75 o 
  10   5  -1      116.35       57.24     44.71 o 
  11   5  -1     3760.20     3772.62     78.48 o 
  12   5  -1        0.78       34.16     57.60 o 
  13   5  -1     1805.64     1760.77     73.94 o 
  14   5  -1       46.68       32.40     56.95 o 
  15   5  -1     1335.07     1233.98    133.33 o 
  16   5  -1        2.43       41.53     93.03 o 
  17   5  -1      361.68      175.84     66.23 o 
  18   5  -1        4.78       81.17     83.17 o 
   1   6  -1     3887.77     4387.80    182.15 o 
   2   6  -1       17.05       56.35     58.91 o 
   3   6  -1     1876.86     2087.70     96.82 o 
   4   6  -1     1145.82     1284.30     59.56 o 
   5   6  -1     1584.18     1733.47     92.45 o 
   6   6  -1     1078.14     1181.44     75.00 o 
   7   6  -1     1971.26     1875.22     57.94 o 
   8   6  -1      447.03      424.50     49.83 o 
   9   6  -1     1366.88     1260.66     69.38 o 
  10   6  -1      681.22      685.04     71.91 o 
  11   6  -1     1045.80     1057.66     65.83 o 
  12   6  -1       43.03       37.48     61.46 o 
  13   6  -1     1055.81     1005.46     74.11 o 
  14   6  -1       83.71       84.87     69.20 o 
  15   6  -1      503.82      497.93     76.20 o 
  16   6  -1       19.66       36.26     71.75 o 
  17   6  -1      177.70      120.94    107.73 o 
   0   7  -1      243.73      253.93    129.04 o 
   1   7  -1      970.12      951.71    123.95 o 
   2   7  -1     1881.90     2154.36     90.78 o 
   3   7  -1     1206.35     1512.78    302.63 o 
   4   7  -1      295.92      347.97     63.77 o 
   5   7  -1     1931.41     2015.67    150.57 o 
   6   7  -1     1150.67     1201.54     85.04 o 
   7   7  -1     1087.76     1091.74     64.99 o 
   8   7  -1      650.43      643.23     72.61 o 
   9   7  -1      642.83      613.51     72.09 o 
  10   7  -1      506.93      470.92     72.09 o 
  11   7  -1      457.33      499.89     73.84 o 
  12   7  -1       71.67       80.51     67.75 o 
  13   7  -1      629.19      569.41     82.86 o 
  14   7  -1      125.18      145.85     84.94 o 
  15   7  -1      115.28      197.80     88.82 o 
   1   8  -1      306.16      358.90    107.47 o 
   2   8  -1     1492.30     1758.96    156.78 o 
   3   8  -1      368.45      421.67     83.08 o 
   4   8  -1     2067.02     2315.92    427.86 o 
   5   8  -1      117.86      150.59     98.93 o 
   6   8  -1      582.97      654.85     90.28 o 
   7   8  -1      794.24      670.37     68.12 o 
   8   8  -1       77.86       85.19     70.29 o 
   9   8  -1      195.96      167.19     70.89 o 
  10   8  -1      248.98      260.84     73.22 o 
  11   8  -1      105.31       80.30     79.66 o 
  12   8  -1      379.00      352.59     90.22 o 
   0   9  -1      640.14      708.86    152.03 o 
   1   9  -1       57.70      157.99    105.63 o 
   2   9  -1      703.67      918.72    123.19 o 
   3   9  -1       25.69      116.26     87.67 o 
   4   9  -1        3.18       70.60    100.79 o 
   5   9  -1       40.21       92.83     96.28 o 
   6   9  -1      484.22      463.63     96.84 o 
   7   9  -1       18.40      105.19    104.58 o 
   8   9  -1      262.70      309.26     96.53 o 
   9   9  -1       65.52       88.39     87.34 o 
   1  10  -1        5.38       24.88    125.24 o 
   2  10  -1      314.30      364.87    125.91 o 
   2   0   0       38.38       19.60     45.03 o 
   4   0   0    95411.75   100739.01    549.82 o 
   6   0   0       48.67      105.52     48.21 o 
   8   0   0    78674.12    87550.27    381.28 o 
  10   0   0      222.25      196.51     58.05 o 
  12   0   0     1871.15     1867.46     75.89 o 
  14   0   0      195.45      233.69     95.62 o 
  16   0   0     6050.97     6759.82    135.33 o 
  18   0   0      190.43      157.17     87.74 o 
  20   0   0      172.26      238.60    132.13 o 
   1   1   0      452.20      484.30     46.31 o 
   2   1   0      127.32      120.90     43.87 o 
   3   1   0     5356.44     5260.14    119.82 o 
   4   1   0     1571.64     1243.66    109.56 o 
   5   1   0      134.55      180.44     34.99 o 
   6   1   0      389.73      383.64     52.21 o 
   7   1   0     5491.16     3867.08   2273.72 o 
   8   1   0     3521.97     3814.38    107.53 o 
   9   1   0     1528.03     1768.11     63.75 o 
  10   1   0      161.92      169.01     49.73 o 
  11   1   0      653.23      660.33     50.83 o 
  12   1   0    15330.85    17934.64   2541.96 o 
  13   1   0      745.94      757.19     90.20 o 
  14   1   0      356.61      373.18     52.41 o 
  15   1   0        3.90       26.58     94.04 o 
  16   1   0       94.82      141.59     64.61 o 
  17   1   0      524.73      507.41     61.21 o 
  18   1   0        1.40       39.84     78.89 o 
  19   1   0       94.92      192.69     89.42 o 
  20   1   0     1572.53     1565.32    103.70 o 
  21   1   0      253.27      254.11     87.07 o 
   0   2   0    43357.02    47646.66   2261.54 o 
   1   2   0     7278.40     8038.14     85.54 o 
   2   2   0        0.50       25.72     43.25 o 
   3   2   0     1747.37     1741.32     54.41 o 
   4   2   0      387.66      408.51     53.16 o 
   5   2   0    14365.70    13581.82    147.15 o 
   6   2   0       67.68       67.75     53.02 o 
   7   2   0    11172.50     9716.60    290.45 o 
   8   2   0    46549.88    42655.73   1689.13 o 
   9   2   0    31424.33    31696.49   2037.99 o 
  10   2   0       61.32       48.75     37.71 o 
  11   2   0      641.98      584.15     61.45 o 
  12   2   0     3389.34     3320.51   1953.81 o 
  13   2   0       69.32       78.88     53.47 o 
  14   2   0      117.54      115.85     70.77 o 
  15   2   0     1930.70     1786.79     64.41 o 
  16   2   0     3801.98     3895.24    327.42 o 
  17   2   0     1938.21     2015.91     94.60 o 
  18   2   0       26.07       78.07     76.98 o 
  19   2   0      160.77      252.27     80.26 o 
  20   2   0      372.29      375.09     95.72 o 
   1   3   0     4117.54     4651.25    210.44 o 
   2   3   0      103.31      102.75     38.53 o 
   3   3   0    10719.29    10739.18    141.36 o 
   4   3   0    45137.94    46389.00    860.84 o 
   5   3   0    12921.09    12317.29    534.53 o 
   6   3   0       20.22       44.93     42.34 o 
   7   3   0      799.68      773.06    169.01 o 
   8   3   0     7876.10     7132.12     94.74 o 
   9   3   0      187.89      254.39     55.56 o 
  10   3   0       44.31       58.25     45.53 o 
  11   3   0     2555.24     2544.81    245.28 o 
  12   3   0     3731.03     2806.69   1454.80 o 
  13   3   0     4270.27     4043.92    108.69 o 
  14   3   0       13.76       54.76     68.57 o 
  15   3   0      115.95       72.53     56.09 o 
  16   3   0       67.20      104.36     67.05 o 
  17   3   0       13.54       36.33     61.81 o 
  18   3   0       28.96       72.05     56.68 o 
  19   3   0      378.64      357.55     74.19 o 
  20   3   0      982.75      934.88     83.48 o 
   0   4   0       49.47       79.20     50.29 o 
   1   4   0    34804.14    36822.75   1610.02 o 
   2   4   0       98.12      100.63     43.68 o 
   3   4   0     5499.09     5930.75    222.72 o 
   4   4   0        0.96       12.98     35.74 o 
   5   4   0      880.78      896.99     53.79 o 
   6   4   0       97.18       76.74     36.13 o 
   7   4   0     6108.14     5637.60    146.71 o 
   8   4   0     1048.21     1149.82     49.46 o 
   9   4   0     7960.75     7810.24    269.06 o 
  10   4   0        0.14       27.66     46.21 o 
  11   4   0      846.67      780.65     47.52 o 
  12   4   0      111.62      171.25     43.15 o 
  13   4   0      289.61      325.68     57.63 o 
  14   4   0       25.21       33.22     51.05 o 
  15   4   0     1290.86     1167.65    317.21 o 
  16   4   0      127.08      115.31     72.53 o 
  17   4   0     1345.03     1353.58     69.32 o 
  18   4   0       17.43       17.09     70.88 o 
  19   4   0      164.72      184.47     74.55 o 
   1   5   0     5917.56     6313.16    457.11 o 
   2   5   0      225.45      229.49     47.15 o 
   3   5   0     9694.04    10294.39    485.55 o 
   4   5   0       21.25       42.64     53.21 o 
   5   5   0    12806.57    13058.25    314.43 o 
   6   5   0       20.03        5.43     39.61 o 
   7   5   0     1269.45     1471.49     53.58 o 
   8   5   0       75.07       77.93     44.49 o 
   9   5   0     1484.61     1457.27     54.78 o 
  10   5   0       62.89       24.33     48.09 o 
  11   5   0     3363.99     2834.69    365.24 o 
  12   5   0       15.68       20.68     52.43 o 
  13   5   0     5219.20     5317.92    165.17 o 
  14   5   0        6.43       30.25     57.31 o 
  15   5   0      802.50      609.12    190.37 o 
  16   5   0      162.17       94.65     72.24 o 
  17   5   0        0.64       31.59     68.64 o 
  18   5   0        9.24       86.95     83.21 o 
   0   6   0     1474.33     1474.88     99.98 o 
   1   6   0     5842.44     5995.29    594.33 o 
   2   6   0       57.34       64.56     46.71 o 
   3   6   0       80.18       96.46     42.21 o 
   4   6   0       34.87       48.61     47.45 o 
   5   6   0       12.53       95.45     60.46 o 
   6   6   0       17.51       27.60     52.49 o 
   7   6   0     2125.36     1834.90    121.68 o 
   8   6   0     1082.85     1237.58     57.45 o 
   9   6   0     2806.88     2491.27    283.33 o 
  10   6   0       97.43       86.77     53.00 o 
  11   6   0      415.33      415.00     69.81 o 
  12   6   0       19.07       11.79     64.17 o 
  13   6   0       74.30       96.73     63.55 o 
  14   6   0        4.45       38.14     74.13 o 
  15   6   0      392.56      402.95     75.20 o 
  16   6   0      193.98      264.27     96.48 o 
  17   6   0      520.25      466.87     99.20 o 
   1   7   0     1826.32     2301.02    119.21 o 
   2   7   0        1.97        5.77     73.32 o 
   3   7   0     1236.52     1484.91     75.07 o 
   4   7   0     3723.98     3772.20    483.22 o 
   5   7   0     3233.98     3396.48    303.36 o 
   6   7   0       83.27      130.81     59.80 o 
   7   7   0      996.55      984.74     99.96 o 
   8   7   0      196.77      179.43     59.96 o 
   9   7   0      393.69      337.87     67.18 o 
  10   7   0        9.06       24.08     61.52 o 
  11   7   0      121.46      144.05     73.77 o 
  12   7   0     1395.50     1475.05     75.91 o 
  13   7   0     1704.23     1417.61     88.91 o 
  14   7   0       10.18       48.56     88.77 o 
  15   7   0       53.27       45.10     81.15 o 
   0   8   0      970.39     1262.23    121.53 o 
   1   8   0      525.04      475.74    112.49 o 
   2   8   0       36.93        5.82    108.56 o 
   3   8   0       92.68      108.08     91.80 o 
   4   8   0       84.59       66.87    100.71 o 
   5   8   0        0.62      -12.68     59.71 o 
   6   8   0       43.95       82.20     74.94 o 
   7   8   0      629.89      622.38     77.22 o 
   8   8   0     1391.64     1215.80     76.66 o 
   9   8   0      308.12      343.38     71.51 o 
  10   8   0        9.67       52.35     72.14 o 
  11   8   0      221.23      216.15     86.70 o 
  12   8   0        4.95       38.82     88.69 o 
   1   9   0      271.98      274.58    101.92 o 
   2   9   0        0.26      101.29    113.60 o 
   3   9   0        3.59       75.78     99.63 o 
   4   9   0     2534.56     2550.77    666.81 o 
   5   9   0        5.47       -6.12     96.50 o 
   6   9   0        8.40       54.87     90.80 o 
   7   9   0      103.54       95.40    107.72 o 
   8   9   0       36.35       63.27     95.51 o 
   9   9   0       17.63       63.03     94.33 o 
   0  10   0     1284.71     1282.48    189.14 o 
   1  10   0        0.14       59.65    139.70 o 
   2  10   0        0.57       88.88    103.74 o 
   2   0   1     7930.76    10246.59    227.23 o 
   4   0   1    23059.26    24307.17    263.71 o 
   6   0   1    19201.43    21360.19    213.52 o 
   8   0   1      501.25      465.76     63.90 o 
  10   0   1    18453.38    18857.42    167.38 o 
  12   0   1    10772.07    11053.37    130.31 o 
  14   0   1     2730.10     3317.65    113.52 o 
  16   0   1      545.54      488.85     80.87 o 
  18   0   1     2692.37     2561.45    108.30 o 
  20   0   1      657.54      660.25    132.73 o 
   0   1   1    93182.60   116840.32   5639.72 o 
   1   1   1     6277.10     6890.47    210.51 o 
   2   1   1    34078.00    32806.78   1750.62 o 
   3   1   1       30.27       30.66     47.80 o 
   4   1   1      325.57      370.77     52.96 o 
   5   1   1     3750.97     3678.79    368.45 o 
   6   1   1    18826.27    19763.62    486.88 o 
   7   1   1     6047.89     5804.59    132.44 o 
   8   1   1    13630.78     9576.56   5179.67 o 
   9   1   1     6440.67     6774.32    520.48 o 
  10   1   1     8814.40     9661.11   1198.29 o 
  11   1   1      963.36     1066.01     54.14 o 
  12   1   1      319.26      311.42     44.49 o 
  13   1   1      112.37      103.62     58.30 o 
  14   1   1     7585.02     8567.84    648.95 o 
  15   1   1      132.58      170.47     55.52 o 
  16   1   1     2415.33     2483.96    111.01 o 
  17   1   1      264.94      230.78     66.51 o 
  18   1   1      281.95      310.47     65.90 o 
  19   1   1      118.01      207.32     87.87 o 
  20   1   1      117.50      182.28    107.78 o 
  21   1   1       31.96       20.18    100.41 o 
   1   2   1     7962.44     8564.57    110.23 o 
   2   2   1     6386.86     6478.13    132.18 o 
   3   2   1     4876.90     4552.49    113.71 o 
   4   2   1    22612.76    20151.58    610.25 o 
   5   2   1    10492.59     9431.25    121.70 o 
   6   2   1    13138.40    12781.00    395.76 o 
   7   2   1    12378.95    10814.77    325.20 o 
   8   2   1     1375.30     1096.17     50.62 o 
   9   2   1    11973.33    11358.95   1247.91 o 
  10   2   1     4263.65     3337.28   1865.76 o 
  11   2   1     1317.53     1090.11    724.24 o 
  12   2   1     3276.14     2458.10    719.74 o 
  13   2   1      100.46      132.04     69.98 o 
  14   2   1     3060.44     3625.99    415.36 o 
  15   2   1     2374.60     2234.20     72.08 o 
  16   2   1       74.96       76.05     60.67 o 
  17   2   1      680.11      729.95     77.73 o 
  18   2   1      976.80     1037.62     81.49 o 
  19   2   1      373.53      449.45     79.02 o 
  20   2   1      464.91      568.33     96.15 o 
   0   3   1     1186.89     1137.17     55.83 o 
   1   3   1     9155.38     9369.79    167.97 o 
   2   3   1    13503.01    14843.08    487.65 o 
   3   3   1     8083.07     8676.33    302.06 o 
   4   3   1     2454.45     2686.73     60.04 o 
   5   3   1     7479.40     7726.63    257.23 o 
   6   3   1    16167.35    14909.86    131.98 o 
   7   3   1     5223.48     4780.62     99.42 o 
   8   3   1     6590.61     6209.55     86.75 o 
   9   3   1     4234.54     3357.13    692.30 o 
  10   3   1     1120.06     1079.94     77.70 o 
  11   3   1     2313.81     2091.79     61.06 o 
  12   3   1      250.50      171.51    168.16 o 
  13   3   1     1910.94     1813.86   1028.30 o 
  14   3   1     1705.22     1835.37    176.12 o 
  15   3   1     1047.06      980.16     67.43 o 
  16   3   1      637.11      554.18     76.35 o 
  17   3   1      808.56      898.47    126.90 o 
  18   3   1       89.85      161.48     76.89 o 
  19   3   1      485.13      486.60     90.05 o 
  20   3   1      111.31      191.30     79.84 o 
   1   4   1    18836.21    19857.26    787.11 o 
   2   4   1     1556.69     1759.70     75.71 o 
   3   4   1    11339.41    11728.49    441.79 o 
   4   4   1     2320.00     2435.66     57.36 o 
   5   4   1     6209.54     5948.95     81.14 o 
   6   4   1      257.25      211.65     42.85 o 
   7   4   1     5381.42     5030.52    135.71 o 
   8   4   1      645.16      669.55     45.68 o 
   9   4   1     3657.92     3553.53    163.46 o 
  10   4   1      106.65      121.39     47.45 o 
  11   4   1     2740.75     2570.80     59.41 o 
  12   4   1      134.77      149.40     46.47 o 
  13   4   1     2877.90     2456.09    606.85 o 
  14   4   1       15.30        5.04     67.47 o 
  15   4   1     1751.29     1631.41    445.36 o 
  16   4   1       35.48       10.02     60.70 o 
  17   4   1      470.36      444.40     61.61 o 
  18   4   1       81.34      154.79     76.03 o 
  19   4   1      431.30      404.89     80.49 o 
   0   5   1      314.51      251.68     56.71 o 
   1   5   1    11293.82    12076.42    731.54 o 
   2   5   1      619.74      686.33     53.87 o 
   3   5   1     8186.33     8917.00    298.51 o 
   4   5   1       15.88       25.75     41.07 o 
   5   5   1     8887.05     8847.41    202.19 o 
   6   5   1       52.72       28.21     46.22 o 
   7   5   1     2248.20     2329.17     69.34 o 
   8   5   1       98.67      117.21     41.42 o 
   9   5   1     2206.14     2094.38     54.44 o 
  10   5   1      128.53       84.67     57.72 o 
  11   5   1     3802.10     3690.87     68.83 o 
  12   5   1        1.21        5.41     59.12 o 
  13   5   1     1796.59     1712.45    121.17 o 
  14   5   1       43.55       43.23     60.06 o 
  15   5   1     1292.07     1194.92     71.05 o 
  16   5   1        2.32       36.75     68.59 o 
  17   5   1      365.71      363.70     77.28 o 
  18   5   1        3.51       50.43     77.92 o 
   1   6   1     3756.92     4237.24    308.22 o 
   2   6   1       32.01       46.99     46.14 o 
   3   6   1     2034.61     2030.34     59.78 o 
   4   6   1     1165.38     1241.44    109.51 o 
   5   6   1     1651.01     1765.55    118.65 o 
   6   6   1     1063.81     1196.10     58.78 o 
   7   6   1     1962.48     1989.06     59.65 o 
   8   6   1      441.45      447.38     53.72 o 
   9   6   1     1335.61     1282.49     57.76 o 
  10   6   1      672.22      623.76     52.93 o 
  11   6   1     1091.10      981.13     90.94 o 
  12   6   1       33.05       38.97     61.69 o 
  13   6   1     1047.54     1025.84     72.98 o 
  14   6   1       79.63       48.50     70.89 o 
  15   6   1      497.18      401.92    178.25 o 
  16   6   1       20.53       84.60     75.56 o 
  17   6   1      180.22      158.12     86.37 o 
   0   7   1      215.16      352.13     90.25 o 
   1   7   1      910.09     1011.55     81.01 o 
   2   7   1     1879.91     2005.43    211.35 o 
   3   7   1     1211.09     1460.94    227.87 o 
   4   7   1      301.31      263.46     56.89 o 
   5   7   1     1949.90     1915.18    178.06 o 
   6   7   1     1167.55     1208.68     97.31 o 
   7   7   1     1060.43     1031.66     70.40 o 
   8   7   1      634.59      550.51     57.73 o 
   9   7   1      611.58      530.60     65.10 o 
  10   7   1      507.33      481.32     66.11 o 
  11   7   1      410.76      474.93     72.70 o 
  12   7   1       75.94      102.85     68.45 o 
  13   7   1      630.77      551.13     81.34 o 
  14   7   1      127.32      139.68     78.04 o 
  15   7   1      121.20      145.05     79.34 o 
   1   8   1      338.77      473.84    104.70 o 
   2   8   1     1488.24     1698.84    162.74 o 
   3   8   1      384.28      407.73     92.43 o 
   4   8   1     2080.14     2217.27    416.16 o 
   5   8   1      132.78      170.44     56.95 o 
   6   8   1      577.01      600.48     78.36 o 
   7   8   1      793.29      684.24     73.10 o 
   8   8   1       75.06       91.89     70.10 o 
   9   8   1      196.02      150.10     72.70 o 
  10   8   1      241.58      314.38     68.62 o 
  11   8   1       97.58       85.60     76.42 o 
  12   8   1      381.57      340.15     93.38 o 
   0   9   1      634.53      534.72    154.33 o 
   1   9   1       50.43      112.35    101.29 o 
   2   9   1      703.05      814.54    106.71 o 
   3   9   1       21.01       54.98     91.03 o 
   4   9   1        3.97       61.96     93.54 o 
   5   9   1       33.44       79.42     92.69 o 
   6   9   1      486.23      585.55     95.71 o 
   7   9   1       16.30       78.23    106.77 o 
   8   9   1      254.82      218.79     94.54 o 
   9   9   1       59.95      111.96     79.64 o 
   1  10   1        5.95       98.83    113.22 o 
   2  10   1      314.76      180.73    137.55 o 
   2   0   2    73214.91    78932.28    578.20 o 
   4   0   2    14217.15    16405.24    214.10 o 
   6   0   2    14001.97    17282.29    190.93 o 
   8   0   2    16107.79    18800.66    178.58 o 
  10   0   2    19747.03    19617.48    167.38 o 
  12   0   2      585.74      648.65     92.18 o 
  14   0   2    11868.03    12710.75    149.23 o 
  16   0   2     1763.13     1838.12     90.45 o 
  18   0   2       22.19       67.37    108.63 o 
  20   0   2      134.90      175.34    132.16 o 
   1   1   2    19258.85    21826.82   1138.27 o 
   2   1   2    77412.38    83867.97   4375.26 o 
   3   1   2    14032.63    13063.83    450.40 o 
   4   1   2    23155.04    24168.52   1852.27 o 
   5   1   2     1838.97     1248.94    636.33 o 
   6   1   2    30852.07    28107.27    240.74 o 
   7   1   2     7574.91     5751.63   1096.84 o 
   8   1   2     1935.16     1954.24     54.36 o 
   9   1   2     6299.55     6602.67    338.81 o 
  10   1   2    19230.10    20141.36   2232.78 o 
  11   1   2     2211.91     2325.67    192.28 o 
  12   1   2       55.42      145.26     47.81 o 
  13   1   2      120.47       97.29     50.99 o 
  14   1   2     3737.61     4445.54    146.82 o 
  15   1   2      370.62      421.40     56.56 o 
  16   1   2      212.93      184.33     56.33 o 
  17   1   2      185.37      239.76     65.79 o 
  18   1   2     2645.36     2722.38    129.64 o 
  19   1   2      275.55      233.11     74.13 o 
  20   1   2       92.49      102.42     92.82 o 
  21   1   2       12.51       99.59    109.31 o 
   0   2   2      834.18      838.40     61.13 o 
   1   2   2     9679.90     9908.27    167.02 o 
   2   2   2    21633.49    23580.80   1161.23 o 
   3   2   2     6078.75     5785.21    101.81 o 
   4   2   2     5377.68     5395.64    102.02 o 
   5   2   2    12692.94    12370.31    707.16 o 
   6   2   2    31189.45    31670.28   1658.92 o 
   7   2   2     6804.29     6643.26    489.97 o 
   8   2   2     1188.06     1338.26    121.56 o 
   9   2   2      482.53      270.09    148.97 o 
  10   2   2     3225.94     2815.33   1645.98 o 
  11   2   2     1510.21     1513.02     60.48 o 
  12   2   2      452.94      526.60     52.22 o 
  13   2   2      418.76      541.02     55.54 o 
  14   2   2     4888.88     5509.63    388.81 o 
  15   2   2      262.69      212.34     63.05 o 
  16   2   2      193.99      213.19     64.49 o 
  17   2   2      454.10      463.33     68.00 o 
  18   2   2      664.86      647.28     84.58 o 
  19   2   2      633.72      685.75     89.76 o 
  20   2   2       70.32      192.00    109.50 o 
   1   3   2    16727.89    17390.36    806.95 o 
   2   3   2      684.99      676.32     38.60 o 
   3   3   2     6138.07     6376.94    179.82 o 
   4   3   2     3819.05     4016.35     62.58 o 
   5   3   2     7011.03     6136.36    499.34 o 
   6   3   2     4570.13     4234.71     86.20 o 
   7   3   2    10819.82     9931.37    114.92 o 
   8   3   2      304.64      287.79     46.01 o 
   9   3   2     9078.62     8493.91    590.56 o 
  10   3   2     5445.63     5458.39    242.28 o 
  11   3   2     1641.09     1542.37     88.07 o 
  12   3   2     1980.11     1644.48     79.04 o 
  13   3   2      637.43      541.29    361.66 o 
  14   3   2      377.96      367.32     65.90 o 
  15   3   2     3742.70     3990.86    367.58 o 
  16   3   2      140.44      146.03     84.12 o 
  17   3   2      619.49      752.60     82.22 o 
  18   3   2      536.55      582.71     83.44 o 
  19   3   2      854.25      845.91    136.30 o 
  20   3   2       44.15      122.07     83.52 o 
   0   4   2      453.72      496.65     55.58 o 
   1   4   2     5371.07     5592.76    125.70 o 
   2   4   2     6664.89     7149.69    298.49 o 
   3   4   2    18738.76    20794.29    773.75 o 
   4   4   2     1453.20     1550.86     52.49 o 
   5   4   2    11056.79    10222.78    738.49 o 
   6   4   2     8566.77     8247.28    125.04 o 
   7   4   2     4331.58     4105.72    115.90 o 
   8   4   2       67.10       81.90     37.38 o 
   9   4   2     1738.93     1720.59     55.91 o 
  10   4   2      197.86      188.86     45.37 o 
  11   4   2     5598.78     5822.86    164.39 o 
  12   4   2        5.30       21.66     61.54 o 
  13   4   2     3189.95     2703.31   1559.81 o 
  14   4   2      426.68      296.69    173.34 o 
  15   4   2     1658.37     1485.32     71.57 o 
  16   4   2       18.15       96.13     56.14 o 
  17   4   2       98.52      127.35     63.66 o 
  18   4   2      108.78      198.42     78.55 o 
  19   4   2      427.17      445.59     82.44 o 
   1   5   2    17027.31    18286.13   1054.61 o 
   2   5   2       28.09       30.89     46.31 o 
   3   5   2     3083.10     3196.53    171.84 o 
   4   5   2      104.64      136.01     43.77 o 
   5   5   2     3647.37     3842.07    238.92 o 
   6   5   2      770.52      766.51     50.18 o 
   7   5   2     5750.79     5607.41    128.84 o 
   8   5   2       16.66       11.85     47.53 o 
   9   5   2     2364.08     2181.99    248.75 o 
  10   5   2      380.08      378.01     50.36 o 
  11   5   2     1144.32     1068.00     63.50 o 
  12   5   2       95.68       71.29     48.53 o 
  13   5   2      393.00      375.01     56.23 o 
  14   5   2        4.76       15.50     53.85 o 
  15   5   2     1056.42      813.18    294.45 o 
  16   5   2       15.35       71.80     67.02 o 
  17   5   2      566.21      602.91     75.54 o 
  18   5   2        0.83       -0.30     72.23 o 
   0   6   2      446.80      344.78     63.30 o 
   1   6   2     2349.50     2455.77    202.56 o 
   2   6   2      779.51      927.66     67.84 o 
   3   6   2     4058.45     4582.68    489.36 o 
   4   6   2        9.98       16.92     43.22 o 
   5   6   2     5032.32     4996.37    232.91 o 
   6   6   2      561.53      578.04     61.46 o 
   7   6   2      703.07      697.09     54.11 o 
   8   6   2      128.69      153.26     59.77 o 
   9   6   2      491.21      457.75     57.12 o 
  10   6   2      640.86      585.57     58.58 o 
  11   6   2     2991.66     2786.75     70.83 o 
  12   6   2      129.08      111.62     67.35 o 
  13   6   2     1289.92     1311.70     71.64 o 
  14   6   2       53.44       52.38     66.22 o 
  15   6   2      491.40      370.07     92.85 o 
  16   6   2       85.44      114.25     81.37 o 
  17   6   2       66.04      127.25     96.31 o 
   1   7   2     1356.01     1572.40    116.08 o 
   2   7   2      596.62      771.59     62.84 o 
   3   7   2      577.84      628.38     99.99 o 
   4   7   2      480.45      552.26     80.20 o 
   5   7   2      326.12      357.99     54.58 o 
   6   7   2     1058.79     1026.79     92.16 o 
   7   7   2     2214.40     2199.76     68.42 o 
   8   7   2       42.87       25.67     52.33 o 
   9   7   2      755.29      735.69     63.92 o 
  10   7   2     1129.55     1141.65     71.48 o 
  11   7   2      892.03      882.39     68.63 o 
  12   7   2      257.18      257.46     68.66 o 
  13   7   2      111.21      116.32     78.75 o 
  14   7   2      165.87      150.04     81.99 o 
  15   7   2      260.64      134.44     73.55 o 
   0   8   2      109.16      159.99    134.17 o 
   1   8   2       41.58       41.20    102.51 o 
   2   8   2     1197.38     1466.69    104.49 o 
   3   8   2     1262.59     1378.23    366.31 o 
   4   8   2       56.47       43.89     60.15 o 
   5   8   2      541.93      516.78     92.24 o 
   6   8   2      974.55      987.97     71.23 o 
   7   8   2      340.72      345.75     68.59 o 
   8   8   2      145.66      171.24     69.83 o 
   9   8   2       83.12       81.45     69.79 o 
  10   8   2      536.51      572.49    103.45 o 
  11   8   2       43.91       58.03     73.73 o 
  12   8   2       22.90       22.65     86.67 o 
   1   9   2      128.67      131.71    107.74 o 
   2   9   2     1844.10     1922.36    296.27 o 
   3   9   2       19.84       34.34     94.63 o 
   4   9   2      115.99      182.29     98.61 o 
   5   9   2        3.42       49.95    100.14 o 
   6   9   2      452.16      421.35     98.47 o 
   7   9   2       49.04       74.67     90.88 o 
   8   9   2       25.03      118.09     79.21 o 
   9   9   2       69.49       84.38     80.62 o 
   0  10   2      238.15      191.68    145.17 o 
   1  10   2       14.10       80.16    112.17 o 
   2  10   2      416.76      474.23    131.55 o 
   2   0   3     1948.67     2034.61    110.04 o 
   4   0   3    63602.30    68037.62    401.94 o 
   6   0   3      874.83      765.93     80.93 o 
   8   0   3      212.38      238.71     71.76 o 
  10   0   3      278.53      250.91     79.71 o 
  12   0   3    14020.91    14847.09    145.37 o 
  14   0   3     1378.36     1412.43     77.13 o 
  16   0   3      490.31      443.70     80.35 o 
  18   0   3      141.36      296.90    108.94 o 
  20   0   3     2069.69     2205.46    128.57 o 
   0   1   3   175709.98   193035.73    880.52 o 
   1   1   3    13861.79    15630.51    690.20 o 
   2   1   3    30771.04    32776.08   2934.15 o 
   3   1   3    25670.85    27897.03    500.21 o 
   4   1   3    10292.58     8832.81   4983.52 o 
   5   1   3     4202.12     3890.25    103.09 o 
   6   1   3    17498.58    16226.27   9246.58 o 
   7   1   3     8511.50     5332.92   3277.71 o 
   8   1   3    42281.35    44330.51   4693.46 o 
   9   1   3     6756.89     7668.23    448.56 o 
  10   1   3     1914.22     1831.33     95.14 o 
  11   1   3      726.00      767.36     77.79 o 
  12   1   3      941.49      955.79     75.64 o 
  13   1   3      139.40      122.85     52.00 o 
  14   1   3     2784.69     2884.49     98.07 o 
  15   1   3      378.21      443.17     59.25 o 
  16   1   3     6175.62     6743.72     93.34 o 
  17   1   3      438.51      483.32     62.22 o 
  18   1   3      118.71      192.76     67.63 o 
  19   1   3      140.61      165.69     74.26 o 
  20   1   3      125.47      194.34     83.53 o 
  21   1   3       56.03      129.66     83.59 o 
   1   2   3     3734.23     4042.10    196.33 o 
   2   2   3      972.14     1010.79     48.85 o 
   3   2   3     1796.04     1642.76     91.37 o 
   4   2   3    33111.52    31086.00   1349.55 o 
   5   2   3    20199.25    18380.52   1151.86 o 
   6   2   3     1488.83     1404.22    174.92 o 
   7   2   3      461.89      437.94     55.55 o 
   8   2   3      859.59      743.30    491.46 o 
   9   2   3     2030.98     1964.72     93.63 o 
  10   2   3     2011.20     2094.27    213.81 o 
  11   2   3      962.61      846.87    357.93 o 
  12   2   3    11250.95    12114.62    800.41 o 
  13   2   3     1743.60     1784.84    105.44 o 
  14   2   3      227.74      223.18     61.96 o 
  15   2   3      200.36      212.91     61.77 o 
  16   2   3      109.31       97.23     72.50 o 
  17   2   3      178.83      193.21     65.38 o 
  18   2   3      205.50      216.03     73.30 o 
  19   2   3      344.88      415.35     79.95 o 
  20   2   3     1092.10     1261.11    183.24 o 
   0   3   3     7911.84     9067.72    393.83 o 
   1   3   3    20018.72    21105.08    842.64 o 
   2   3   3     1739.16     1675.40     46.22 o 
   3   3   3    13377.39    14842.69    447.11 o 
   4   3   3        5.20       17.12     48.48 o 
   5   3   3     7408.12     6718.06    259.76 o 
   6   3   3     2826.26     2375.21    462.61 o 
   7   3   3    10835.21     9938.38    144.79 o 
   8   3   3    12512.86    12354.18    717.68 o 
   9   3   3    12396.88    10268.23    708.61 o 
  10   3   3      125.12      156.22     46.49 o 
  11   3   3     2465.88     1943.43   1123.68 o 
  12   3   3      611.24      473.28    326.73 o 
  13   3   3      211.48      233.74     51.34 o 
  14   3   3       37.78       21.52     62.89 o 
  15   3   3     2120.40     2294.16    231.47 o 
  16   3   3     1136.39     1159.71    146.21 o 
  17   3   3     1131.27     1260.25    145.60 o 
  18   3   3      151.12      204.38     78.64 o 
  19   3   3      385.20      351.15     85.44 o 
  20   3   3       77.09      109.50     90.68 o 
   1   4   3     8727.76     9350.23    529.63 o 
   2   4   3     1960.04     2253.51    100.87 o 
   3   4   3    19243.14    20433.62    955.23 o 
   4   4   3     4931.95     4499.94    130.36 o 
   5   4   3    14668.42    14238.81    428.01 o 
   6   4   3      522.81      500.76     44.98 o 
   7   4   3     2178.17     2334.83     81.87 o 
   8   4   3      747.84      756.14     52.09 o 
   9   4   3     1993.74     1714.99    196.00 o 
  10   4   3     1368.53     1331.74     71.09 o 
  11   4   3     2964.80     3114.48    200.39 o 
  12   4   3      403.22      387.34     65.66 o 
  13   4   3     4427.92     4327.33    138.03 o 
  14   4   3       34.06       26.56     74.74 o 
  15   4   3      723.75      601.93    160.99 o 
  16   4   3       75.88       88.66     70.77 o 
  17   4   3      144.78      126.97     64.56 o 
  18   4   3      100.59      116.13     73.10 o 
  19   4   3      303.39      352.58     86.46 o 
   0   5   3      624.81      651.64     81.88 o 
   1   5   3    11034.68    11689.13    626.91 o 
   2   5   3      586.72      591.44     40.46 o 
   3   5   3     1642.08     1844.07    138.57 o 
   4   5   3      146.48      145.34     44.40 o 
   5   5   3      184.13      204.73     47.83 o 
   6   5   3      349.09      345.29     48.15 o 
   7   5   3     4887.32     4559.84    158.51 o 
   8   5   3       87.25      123.16     47.45 o 
   9   5   3     3687.28     3823.32     67.40 o 
  10   5   3       47.31       62.92     53.49 o 
  11   5   3     1652.79     1375.89    111.00 o 
  12   5   3        4.57       20.83     54.00 o 
  13   5   3      360.55      379.10     57.67 o 
  14   5   3       26.88       63.58     69.70 o 
  15   5   3      770.22      528.18    176.53 o 
  16   5   3        8.54        5.89     70.09 o 
  17   5   3     1401.16     1289.59     76.99 o 
  18   5   3        6.86       37.84     71.53 o 
   1   6   3     3201.37     3264.87    218.88 o 
   2   6   3      603.32      676.96     68.22 o 
   3   6   3     4561.42     4975.46    488.11 o 
   4   6   3     1464.71     1654.64    123.37 o 
   5   6   3     6194.01     6179.36    317.74 o 
   6   6   3      911.93     1012.33     56.18 o 
   7   6   3     2180.26     2218.83    188.35 o 
   8   6   3      304.78      297.93     52.88 o 
   9   6   3      408.90      388.33     54.20 o 
  10   6   3      169.09      195.16     56.01 o 
  11   6   3     2114.83     1960.29     76.15 o 
  12   6   3      219.16      259.67     56.42 o 
  13   6   3     1881.56     1811.20     70.78 o 
  14   6   3       63.90       74.16     65.02 o 
  15   6   3      404.98      372.60     86.21 o 
  16   6   3        3.12       36.26     75.56 o 
  17   6   3       69.02       80.34    150.86 o 
   0   7   3     2502.12     2806.13    518.45 o 
   1   7   3     1282.33     1391.77    116.37 o 
   2   7   3       58.52       84.08     56.68 o 
   3   7   3      945.86     1008.33    167.28 o 
   4   7   3        2.55       18.98     59.60 o 
   5   7   3      578.69      622.48     64.72 o 
   6   7   3       83.38       54.96     56.54 o 
   7   7   3     1114.88     1070.94     56.19 o 
   8   7   3     1210.04     1189.14     81.30 o 
   9   7   3      884.91      818.62     71.57 o 
  10   7   3       32.26       69.44     69.57 o 
  11   7   3      566.52      477.44     69.67 o 
  12   7   3       55.08       51.44     75.13 o 
  13   7   3       76.51       93.84     72.95 o 
  14   7   3        9.01       47.74     73.92 o 
  15   7   3       88.60      129.85     94.43 o 
   1   8   3       65.48       92.70     99.27 o 
   2   8   3      685.12      646.41     62.68 o 
   3   8   3      486.81      466.24     78.35 o 
   4   8   3     3857.87     4087.24    663.50 o 
   5   8   3      474.03      549.57     68.09 o 
   6   8   3      100.97      133.07     66.69 o 
   7   8   3      467.12      450.43     76.09 o 
   8   8   3       23.92      101.27     68.69 o 
   9   8   3       28.73       76.85     69.75 o 
  10   8   3      302.66      307.28     76.06 o 
  11   8   3      111.98      111.48     76.59 o 
  12   8   3     1002.55      841.74     92.86 o 
   0   9   3     1149.70     1371.77    136.57 o 
   1   9   3      142.34      180.60    114.47 o 
   2   9   3       42.91      129.46     93.18 o 
   3   9   3       84.69      171.18    111.55 o 
   4   9   3        2.47       76.02     95.24 o 
   5   9   3       18.58       94.61     96.12 o 
   6   9   3        5.27       67.18     74.57 o 
   7   9   3       38.00       96.84    105.41 o 
   8   9   3      984.46      764.42     84.01 o 
   9   9   3       34.92       85.04     81.80 o 
   1  10   3       25.37       36.86    127.49 o 
   0   0   4   123865.89   126074.20    857.94 o 
   2   0   4    10752.29    11247.20   1502.26 o 
   4   0   4    23184.13    23562.75    231.86 o 
   6   0   4     1620.52     1438.11     70.77 o 
   8   0   4    17131.28    19175.19    177.42 o 
  10   0   4      767.78      858.59     67.65 o 
  12   0   4       42.08       93.58     81.97 o 
  14   0   4        6.75       85.99     67.45 o 
  16   0   4     5803.81     6144.17    116.41 o 
  18   0   4      410.15      404.16     91.08 o 
  20   0   4       94.50      127.90    135.09 o 
   1   1   4    13682.32    14509.65   1001.57 o 
   2   1   4    45924.94    48441.61   5435.18 o 
   3   1   4     9101.69     9985.00    188.04 o 
   4   1   4    63898.06    62530.87   5073.68 o 
   5   1   4    18868.18    17091.00    315.45 o 
   6   1   4    32592.07    35319.66   2970.73 o 
   7   1   4     2312.04     2218.40    146.43 o 
   8   1   4      117.48       88.60     45.40 o 
   9   1   4     3164.27     3113.11    321.05 o 
  10   1   4    11681.93    12772.06    172.69 o 
  11   1   4      481.93      536.11     51.32 o 
  12   1   4    15860.64    16157.10    722.89 o 
  13   1   4      272.76      294.06     64.81 o 
  14   1   4     1242.42     1289.79     86.10 o 
  15   1   4      269.13      309.31     52.26 o 
  16   1   4      610.89      555.21     63.88 o 
  17   1   4      178.24      264.08     67.11 o 
  18   1   4     1313.76     1388.84     77.05 o 
  19   1   4      138.26      166.95     73.93 o 
  20   1   4     1406.13     1411.87     89.73 o 
  21   1   4      120.90      184.50    119.52 o 
   0   2   4     6914.70     6876.87    109.80 o 
   1   2   4     3638.94     3841.95    216.61 o 
   2   2   4      527.55      563.29     44.41 o 
   3   2   4      729.65      748.40     61.58 o 
   4   2   4      943.16     1003.67     59.51 o 
   5   2   4     6012.79     5633.19    132.73 o 
   6   2   4     8376.56     8679.70    665.27 o 
   7   2   4     5637.05     5467.20    333.50 o 
   8   2   4    25606.31    23461.59    192.48 o 
   9   2   4     7251.54     7022.51    551.17 o 
  10   2   4     1300.49     1247.16     63.92 o 
  11   2   4     1207.90     1243.47    153.18 o 
  12   2   4      689.83      756.69     84.33 o 
  13   2   4      475.34      440.86     87.64 o 
  14   2   4     2315.99     2396.49    310.92 o 
  15   2   4     1015.39     1060.55     72.74 o 
  16   2   4     2846.53     2981.12     74.40 o 
  17   2   4      653.91      681.80     71.29 o 
  18   2   4      199.10      289.50     76.45 o 
  19   2   4      127.08      140.63     81.93 o 
  20   2   4      132.38      174.35     87.02 o 
   1   3   4    12079.51    12916.83    468.66 o 
   2   3   4     3580.11     3878.74    137.67 o 
   3   3   4    18205.86    18909.44    986.31 o 
   4   3   4    17312.75    16023.47    520.67 o 
   5   3   4    18567.83    17398.31    155.23 o 
   6   3   4     1156.17     1059.25    112.68 o 
   7   3   4     6562.76     5567.21    407.35 o 
   8   3   4      447.82      387.11     57.24 o 
   9   3   4     2465.77     2294.99     73.75 o 
  10   3   4      227.67      117.34    116.15 o 
  11   3   4     4049.02     3067.28   1684.49 o 
  12   3   4      929.61     1043.78     58.41 o 
  13   3   4     3158.42     3246.62    348.17 o 
  14   3   4      242.46      349.82     71.26 o 
  15   3   4     1217.01     1354.03    210.65 o 
  16   3   4       20.35       47.37     64.42 o 
  17   3   4      347.14      304.74     76.34 o 
  18   3   4      117.47      169.52     72.44 o 
  19   3   4      376.51      442.40     95.53 o 
  20   3   4      440.30      424.45    113.68 o 
   0   4   4     2392.67     2567.16     69.14 o 
   1   4   4    19386.28    21041.55    842.78 o 
   2   4   4     2372.07     2583.63    145.23 o 
   3   4   4    14477.79    15302.23    584.14 o 
   4   4   4      346.42      369.84     40.67 o 
   5   4   4     4135.31     3830.15    169.83 o 
   6   4   4     2853.18     2853.27     55.76 o 
   7   4   4     6567.46     6262.62    106.08 o 
   8   4   4     3503.27     3120.78    594.71 o 
   9   4   4     4971.81     3851.44    780.14 o 
  10   4   4     1244.82     1205.37    106.67 o 
  11   4   4     1973.93     1865.79     77.11 o 
  12   4   4      173.27      137.75    107.33 o 
  13   4   4      511.32      333.79    273.08 o 
  14   4   4      665.56      434.12    194.22 o 
  15   4   4     1103.21     1124.34     77.09 o 
  16   4   4      330.33      380.24     95.80 o 
  17   4   4     1440.55     1638.73    255.60 o 
  18   4   4       36.24       38.30     70.75 o 
  19   4   4      391.47      407.45     77.25 o 
   1   5   4     1719.95     1922.09     91.42 o 
   2   5   4      288.86      298.37     39.91 o 
   3   5   4     5472.16     5882.36    419.54 o 
   4   5   4     1354.44     1435.03    106.63 o 
   5   5   4     7052.48     7058.10    194.57 o 
   6   5   4       53.44       38.49     49.10 o 
   7   5   4     2075.80     2104.41    103.59 o 
   8   5   4      392.63      344.52     54.45 o 
   9   5   4     1890.71     1805.69     91.24 o 
  10   5   4       46.99       52.79     44.82 o 
  11   5   4     2717.94     2552.83     96.30 o 
  12   5   4       11.18       39.89     63.99 o 
  13   5   4     2745.99     2312.74    670.13 o 
  14   5   4      195.97      104.84     91.51 o 
  15   5   4      584.81      693.75     66.07 o 
  16   5   4       62.51      100.68     69.74 o 
  17   5   4      251.27      283.82     67.97 o 
  18   5   4        8.82       79.61     66.00 o 
   0   6   4      360.93      457.02     73.23 o 
   1   6   4     4345.13     4604.08    342.13 o 
   2   6   4      517.27      640.18     53.82 o 
   3   6   4     5678.70     6430.01    638.43 o 
   4   6   4      112.83      120.99     47.35 o 
   5   6   4     2245.48     2311.55    204.47 o 
   6   6   4      716.99      816.56     64.62 o 
   7   6   4     3201.58     2952.94    209.05 o 
   8   6   4      581.40      714.20     59.68 o 
   9   6   4     2465.76     2187.51     66.20 o 
  10   6   4      557.13      494.58     57.97 o 
  11   6   4     1738.15     1724.92     69.14 o 
  12   6   4       41.12       56.52     61.17 o 
  13   6   4      236.28      263.12     64.14 o 
  14   6   4      209.50      259.37     83.33 o 
  15   6   4      527.53      382.02    154.09 o 
  16   6   4      150.70      172.71     76.03 o 
   1   7   4      332.63      406.87     59.99 o 
   2   7   4       71.20       19.50     59.95 o 
   3   7   4     2615.24     2703.39    378.46 o 
   4   7   4     2990.84     3269.05    467.29 o 
   5   7   4      992.46     1045.04     68.81 o 
   6   7   4      150.61      230.42     62.60 o 
   7   7   4      753.57      787.84     60.41 o 
   8   7   4       10.72       40.79     65.86 o 
   9   7   4      171.07      179.00     65.68 o 
  10   7   4      150.54       87.50     68.35 o 
  11   7   4      343.92      356.28     69.98 o 
  12   7   4      465.36      423.99     84.42 o 
  13   7   4      431.79      398.08     74.56 o 
  14   7   4       95.74       53.88     66.13 o 
  15   7   4      207.02      157.40     77.33 o 
   0   8   4     2161.53     2700.45    155.41 o 
   1   8   4      357.68      441.48     98.13 o 
   2   8   4      478.18      622.44     67.68 o 
   3   8   4      225.34      274.99     74.71 o 
   4   8   4        3.60      -40.11     63.85 o 
   5   8   4      236.70      235.60     62.83 o 
   6   8   4      726.08      713.35     69.97 o 
   7   8   4      257.72      194.14     69.65 o 
   8   8   4     1166.78     1046.95     82.87 o 
   9   8   4      283.47      243.89     68.54 o 
  10   8   4       85.57       85.20     73.27 o 
  11   8   4      237.06      261.78     80.90 o 
  12   8   4       10.63       81.11     85.38 o 
   1   9   4      124.65      155.97     97.59 o 
   2   9   4      327.31      385.71     96.87 o 
   3   9   4       33.84       37.10    102.82 o 
   4   9   4     1346.29     1462.43    283.18 o 
   5   9   4       60.23      105.31     79.62 o 
   6   9   4      294.18      313.99     81.04 o 
   7   9   4       91.77      126.80     97.75 o 
   8   9   4        6.80       71.74     78.37 o 
   9   9   4       29.70       60.83     77.60 o 
   0  10   4      478.16      600.85    178.77 o 
   2   0   5   113551.08   118332.24  14221.88 o 
   4   0   5     8926.76     8592.69    138.61 o 
   6   0   5    40126.86    40493.10    262.75 o 
   8   0   5     1919.02     2062.41     89.96 o 
  10   0   5    29231.08    29764.07    196.92 o 
  12   0   5     1809.20     1940.20     96.53 o 
  14   0   5     1550.07     1551.31     79.00 o 
  16   0   5      669.28      615.03     83.98 o 
  18   0   5     2772.13     2721.69    106.95 o 
  20   0   5       33.93      137.14    127.51 o 
   0   1   5    25772.64    27844.06    235.26 o 
   1   1   5    21383.40    21301.72    605.07 o 
   2   1   5    31553.09    28432.40   4254.16 o 
   3   1   5     4781.27     4801.85    264.87 o 
   4   1   5    14572.21    15720.82   1280.53 o 
   5   1   5     9253.38     9319.72    219.02 o 
   6   1   5    27463.08    29672.05   1250.80 o 
   7   1   5     2491.75     2287.77    198.36 o 
   8   1   5      306.03      256.74     39.04 o 
   9   1   5      749.44      690.62    122.42 o 
  10   1   5    12082.61    12415.51    469.12 o 
  11   1   5     1041.15     1123.85     59.18 o 
  12   1   5      203.17      314.26     52.78 o 
  13   1   5      855.69      960.02     59.28 o 
  14   1   5     8442.94     8802.69    559.18 o 
  15   1   5      383.31      413.87     60.67 o 
  16   1   5       34.48       24.88     53.85 o 
  17   1   5       50.99       91.25     57.76 o 
  18   1   5      732.32      710.05    106.69 o 
  19   1   5      136.07      146.81     84.56 o 
  20   1   5       94.55      168.04     83.47 o 
  21   1   5       49.37       93.43    145.36 o 
   1   2   5    24346.99    26153.98   1123.33 o 
   2   2   5    47912.97    51199.27   4343.83 o 
   3   2   5     4567.77     4560.20    301.56 o 
   4   2   5     3949.63     4542.23    195.56 o 
   5   2   5     3465.99     2876.77     78.65 o 
   6   2   5    17179.51    16156.75    638.63 o 
   7   2   5    16936.68    15315.64    163.71 o 
   8   2   5     1187.93     1279.36    116.86 o 
   9   2   5     3661.40     3671.17    248.17 o 
  10   2   5    10723.06    10239.83    853.69 o 
  11   2   5     1251.82     1321.20     81.33 o 
  12   2   5       10.78      -18.03     52.56 o 
  13   2   5      175.53      276.89    102.16 o 
  14   2   5     2471.34     2734.47     69.72 o 
  15   2   5     2136.15     2082.20     70.66 o 
  16   2   5      155.95      157.46     57.35 o 
  17   2   5      538.57      622.93     71.04 o 
  18   2   5     1883.34     2003.77     79.77 o 
  19   2   5      359.76      311.22     80.69 o 
  20   2   5       87.73      120.15     80.23 o 
   0   3   5     3594.96     3819.76    225.30 o 
   1   3   5     6398.20     7030.36    198.87 o 
   2   3   5     7701.67     8095.53    346.64 o 
   3   3   5    11936.53    12421.13    854.88 o 
   4   3   5      216.98      206.44     42.42 o 
   5   3   5    16708.81    16054.71    356.77 o 
   6   3   5    18431.83    16426.35   2248.03 o 
   7   3   5     2917.41     2778.20     70.46 o 
   8   3   5     5648.82     5722.83    329.16 o 
   9   3   5     1510.97     1121.70    637.49 o 
  10   3   5      996.03      913.25     80.29 o 
  11   3   5     3588.89     2959.97   1598.62 o 
  12   3   5     1353.51     1108.27    542.69 o 
  13   3   5     3829.50     3065.42    376.84 o 
  14   3   5     2378.05     2489.48    174.81 o 
  15   3   5     1004.81      993.35    102.91 o 
  16   3   5       74.41      111.38     64.25 o 
  17   3   5       49.39       12.24     74.35 o 
  18   3   5      155.76      194.80     70.63 o 
  19   3   5      561.07      612.15     97.79 o 
  20   3   5      123.53      171.35    103.49 o 
   1   4   5    16173.39    17846.17    816.78 o 
   2   4   5      331.35      321.53     34.59 o 
   3   4   5     4916.60     5150.30    275.45 o 
   4   4   5      195.97      175.14     47.21 o 
   5   4   5     1657.57     1421.37     60.12 o 
   6   4   5      198.25      199.54     55.25 o 
   7   4   5    13684.92    12158.92    680.04 o 
   8   4   5      612.60      569.76     64.22 o 
   9   4   5     4940.45     4511.20    240.06 o 
  10   4   5      786.28      804.97     65.80 o 
  11   4   5     2369.28     1750.83    994.22 o 
  12   4   5     1696.30     1316.90    832.28 o 
  13   4   5      552.36      489.20     63.00 o 
  14   4   5       27.89       60.46     66.29 o 
  15   4   5     2206.06     2218.25    188.33 o 
  16   4   5      509.54      574.20    132.30 o 
  17   4   5      673.98      773.97    139.33 o 
  18   4   5      115.87      209.98     84.81 o 
  19   4   5      536.90      451.77     81.65 o 
   0   5   5      201.17      194.14     55.74 o 
   1   5   5     4609.62     4612.89    227.83 o 
   2   5   5      356.49      399.87     40.78 o 
   3   5   5    11679.97    12113.03    735.36 o 
   4   5   5        8.17       20.83     47.38 o 
   5   5   5    10508.87    10241.19    114.30 o 
   6   5   5      729.52      711.47     52.14 o 
   7   5   5     2139.66     2013.78     89.99 o 
   8   5   5      789.91      666.51     48.96 o 
   9   5   5      229.89      171.70     46.10 o 
  10   5   5      293.25      306.54     56.02 o 
  11   5   5     4573.75     4286.79    156.49 o 
  12   5   5       95.54       64.26     51.19 o 
  13   5   5     1538.96     1473.04    100.33 o 
  14   5   5       13.95       19.63     66.78 o 
  15   5   5      814.90      810.46     70.44 o 
  16   5   5       97.87      161.40     73.48 o 
  17   5   5       14.26       79.14     63.38 o 
  18   5   5       12.58       63.14     69.67 o 
   1   6   5     4485.26     4713.83    266.70 o 
   2   6   5     1025.03     1158.79     75.31 o 
   3   6   5     2142.50     2397.69    198.09 o 
   4   6   5     1206.02     1347.86    114.29 o 
   5   6   5      528.37      519.23     55.18 o 
   6   6   5      898.29     1000.01     52.85 o 
   7   6   5     3824.71     3724.53     77.62 o 
   8   6   5      169.78      175.20     57.59 o 
   9   6   5     2511.37     2425.29     68.08 o 
  10   6   5     1066.19      957.06     59.81 o 
  11   6   5      844.34      875.56     63.84 o 
  12   6   5       66.88       48.33     59.61 o 
  13   6   5      132.64       86.60     56.21 o 
  14   6   5       83.11      133.17     61.05 o 
  15   6   5      723.04      574.90    124.71 o 
  16   6   5       47.62       58.37     74.85 o 
   0   7   5      729.80      599.00     76.82 o 
   1   7   5      219.02      192.22     52.71 o 
   2   7   5      980.47     1047.05    183.20 o 
   3   7   5     3870.38     4299.89    675.45 o 
   4   7   5      278.99      292.93     59.95 o 
   5   7   5     1319.96     1359.80    172.49 o 
   6   7   5      800.41      802.14     62.01 o 
   7   7   5      796.27      728.10     65.27 o 
   8   7   5      181.73      174.31     65.30 o 
   9   7   5      158.08      189.61     56.64 o 
  10   7   5      867.11      823.00     75.17 o 
  11   7   5      822.49      688.46     73.81 o 
  12   7   5        9.42       42.01     71.58 o 
  13   7   5      440.06      378.89     72.58 o 
  14   7   5      341.51      327.72     92.42 o 
  15   7   5      243.68      216.70     70.30 o 
   1   8   5      747.82      759.89     76.51 o 
   2   8   5     1597.49     1753.77    262.09 o 
   3   8   5      124.64      128.35     62.74 o 
   4   8   5       67.71       63.03     61.35 o 
   5   8   5       24.93       53.34     63.42 o 
   6   8   5     1108.66     1081.96    102.68 o 
   7   8   5      416.22      376.98     67.32 o 
   8   8   5       61.43       81.32     66.81 o 
   9   8   5      296.56      256.73     65.46 o 
  10   8   5      674.08      577.35     71.25 o 
  11   8   5      120.98      104.77     72.53 o 
  12   8   5       26.32       74.45     78.59 o 
   0   9   5      132.22       79.19    164.60 o 
   1   9   5       43.83       46.23     89.53 o 
   2   9   5      982.64     1107.77    116.39 o 
   3   9   5       86.42      155.75    123.68 o 
   4   9   5       22.10       45.45     73.88 o 
   5   9   5       45.98       53.62     80.25 o 
   6   9   5     1033.19      924.95     78.56 o 
   7   9   5        5.05       14.01     84.07 o 
   8   9   5       29.36       36.11     91.23 o 
   9   9   5       36.38       79.37     85.58 o 
   0   0   6    94863.39    90633.35    603.88 o 
   2   0   6    14738.64    15278.37   1343.37 o 
   4   0   6    14226.20    14087.23    169.50 o 
   6   0   6    48367.27    49980.79    279.54 o 
   8   0   6    44285.31    47293.46    256.18 o 
  10   0   6    11586.33    11343.72    144.98 o 
  12   0   6      144.99      272.83     67.43 o 
  14   0   6    14347.67    14375.26    141.51 o 
  16   0   6     6491.49     6970.64    121.62 o 
  18   0   6      271.81      389.53    112.09 o 
  20   0   6      193.25      232.40    108.67 o 
   1   1   6     8251.61     8496.87    358.57 o 
   2   1   6      377.43      373.88     37.85 o 
   3   1   6     2983.53     3297.44    251.67 o 
   4   1   6    40104.30    41909.88   2617.97 o 
   5   1   6      604.17      597.79     96.45 o 
   6   1   6     5689.53     5563.53    225.20 o 
   7   1   6     3436.64     3504.14     88.71 o 
   8   1   6     2778.87     2666.83    150.58 o 
   9   1   6      661.31      651.96     78.72 o 
  10   1   6     2939.81     2697.41    127.13 o 
  11   1   6     1634.49     1791.18     65.90 o 
  12   1   6     5330.74     5662.32    278.67 o 
  13   1   6      639.25      682.15     66.67 o 
  14   1   6     1445.25     1556.11     72.97 o 
  15   1   6      429.49      489.08     66.60 o 
  16   1   6      129.53      184.85     66.83 o 
  17   1   6        9.69       41.10     63.09 o 
  18   1   6      933.21     1010.03     73.67 o 
  19   1   6       31.29      107.38     89.45 o 
  20   1   6     1044.61     1210.46     96.86 o 
   0   2   6    14336.13    14642.26    181.47 o 
   1   2   6    45265.95    48053.32   2366.56 o 
   2   2   6    19579.35    21761.05   1909.35 o 
   3   2   6    12897.89    13584.61    765.62 o 
   4   2   6      547.23      405.04     47.17 o 
   5   2   6    11976.45    10569.92   1521.76 o 
   6   2   6    17669.25    15817.33   8527.62 o 
   7   2   6     9361.33     9224.74    788.05 o 
   8   2   6     9921.63    10272.17    811.12 o 
   9   2   6     3584.60     3423.43    331.86 o 
  10   2   6     2033.29     2160.35    118.34 o 
  11   2   6     1409.07     1434.00     88.93 o 
  12   2   6      483.01      532.14    129.25 o 
  13   2   6     1013.43     1015.68     90.68 o 
  14   2   6     1955.41     2063.47    176.95 o 
  15   2   6     1037.19     1059.94     59.06 o 
  16   2   6     1752.44     1834.85     70.77 o 
  17   2   6      595.42      579.31     67.51 o 
  18   2   6      243.73      232.32     74.10 o 
  19   2   6      228.51      293.49     74.42 o 
  20   2   6       76.98      110.81     88.68 o 
   1   3   6     3482.83     3834.10    158.36 o 
   2   3   6     3150.88     3135.58    152.81 o 
   3   3   6     8667.76     8986.65    459.60 o 
   4   3   6     7695.47     8189.20    397.70 o 
   5   3   6     8478.75     7932.75    186.59 o 
   6   3   6     9562.29     9160.73    110.23 o 
   7   3   6     3116.21     3187.61    120.66 o 
   8   3   6      855.34      806.49     96.45 o 
   9   3   6     3957.18     3473.45     89.38 o 
  10   3   6     2113.96     1632.16   1076.48 o 
  11   3   6      820.44      922.25    117.22 o 
  12   3   6     8386.76     8917.52    753.59 o 
  13   3   6     4470.41     4673.90    395.86 o 
  14   3   6      350.08      394.41     61.05 o 
  15   3   6     2042.88     2077.75    270.21 o 
  16   3   6      334.81      374.28     67.19 o 
  17   3   6      173.57      219.21     75.82 o 
  18   3   6      459.72      449.45     71.12 o 
  19   3   6      429.12      469.42     97.48 o 
  20   3   6      186.65      228.85    101.55 o 
   0   4   6     6631.87     7656.90    419.70 o 
   1   4   6     7944.35     8429.01    399.33 o 
   2   4   6      413.02      466.41     36.77 o 
   3   4   6     4508.69     4520.53    222.43 o 
   4   4   6     1150.95     1140.71     95.34 o 
   5   4   6     8164.00     7414.23    424.91 o 
   6   4   6      227.01      198.63     47.68 o 
   7   4   6     7799.97     6444.13    735.54 o 
   8   4   6       70.73       78.67     60.42 o 
   9   4   6     6049.83     5466.91     88.62 o 
  10   4   6       17.75       25.43     50.21 o 
  11   4   6     2563.88     2503.92    104.83 o 
  12   4   6        3.69       31.93     57.30 o 
  13   4   6     1434.34     1524.61    197.01 o 
  14   4   6       79.45      110.89     62.92 o 
  15   4   6     1712.55     1656.79    117.48 o 
  16   4   6       55.67       28.98     81.96 o 
  17   4   6      561.04      701.13    139.81 o 
  18   4   6       13.17      156.52     97.57 o 
  19   4   6      252.34      260.82     95.65 o 
   1   5   6    10508.57    11396.29    621.22 o 
   2   5   6      152.50      203.20     39.31 o 
   3   5   6    10271.82    10558.46    657.28 o 
   4   5   6      117.76      111.91     43.14 o 
   5   5   6     6899.65     6778.65    366.87 o 
   6   5   6      253.49      201.43     50.95 o 
   7   5   6     4766.48     4578.09    155.89 o 
   8   5   6       12.68       16.77     43.50 o 
   9   5   6     2003.29     1947.79     59.60 o 
  10   5   6      243.86      281.76     54.40 o 
  11   5   6     2611.37     2416.39    118.25 o 
  12   5   6       33.00       63.98     61.70 o 
  13   5   6     1016.32      830.40    247.29 o 
  14   5   6       42.57       55.45     59.78 o 
  15   5   6      827.56      702.52     62.38 o 
  16   5   6       20.66       32.92     68.09 o 
  17   5   6      323.40      306.18     70.26 o 
  18   5   6        3.94       51.36     77.45 o 
   0   6   6     3104.68     3281.09    520.28 o 
   1   6   6     2758.10     3045.60    173.52 o 
   2   6   6      218.90      280.41     48.79 o 
   3   6   6      904.56     1075.43    148.56 o 
   4   6   6      468.09      497.21     84.69 o 
   5   6   6     2002.26     2064.88    119.09 o 
   6   6   6       43.18       52.74     51.97 o 
   7   6   6     1328.83     1389.55     56.19 o 
   8   6   6      159.21      148.38     47.85 o 
   9   6   6     2078.75     1923.47     69.45 o 
  10   6   6       46.58        0.86     58.75 o 
  11   6   6      897.11      845.33     66.21 o 
  12   6   6      145.25      179.25     57.44 o 
  13   6   6      551.53      465.67     69.87 o 
  14   6   6        0.27       53.94     58.55 o 
  15   6   6      341.97      315.86     68.28 o 
  16   6   6      122.23      177.36     70.18 o 
   1   7   6     1171.84     1278.48    131.06 o 
   2   7   6     1103.36     1217.23    159.66 o 
   3   7   6     1174.71     1186.23    155.52 o 
   4   7   6     1611.59     2021.18    243.45 o 
   5   7   6      972.66      976.85     63.15 o 
   6   7   6     1373.93     1394.60     75.07 o 
   7   7   6     1409.16     1486.76     79.19 o 
   8   7   6        4.31       -4.75     60.14 o 
   9   7   6      729.15      628.13     61.76 o 
  10   7   6      354.85      371.10     73.00 o 
  11   7   6      501.41      423.23     70.64 o 
  12   7   6      895.79      826.80     87.58 o 
  13   7   6      552.45      315.36    166.79 o 
  14   7   6      136.83       52.16     65.84 o 
  15   7   6      153.05       73.66    148.24 o 
   0   8   6     1599.70     1527.24    279.32 o 
   1   8   6      526.14      498.68     70.68 o 
   2   8   6      571.56      520.14     80.39 o 
   3   8   6      492.27      572.67    112.37 o 
   4   8   6        3.69       -4.27     60.92 o 
   5   8   6      239.29      305.77     67.65 o 
   6   8   6      482.75      475.52     60.84 o 
   7   8   6      259.04      240.48     67.35 o 
   8   8   6      949.01      890.85     67.88 o 
   9   8   6      152.45      139.42     69.33 o 
  10   8   6      231.57      281.79     78.74 o 
  11   8   6       96.01       60.48     83.39 o 
  12   8   6       40.61       32.83     92.67 o 
   1   9   6       16.69       63.81    110.55 o 
   2   9   6      656.44      895.52    115.59 o 
   3   9   6       19.16       60.88     73.73 o 
   4   9   6      843.32      805.06    141.63 o 
   5   9   6       14.73       44.85     74.23 o 
   6   9   6      123.26      197.61    115.66 o 
   7   9   6       97.05       63.87     79.64 o 
   8   9   6        3.05       67.72     85.94 o 
   9   9   6        2.93       62.16    154.17 o 
   2   0   7     4630.59     5029.43    407.44 o 
   4   0   7   148106.25   149738.69    512.95 o 
   6   0   7     7378.19     7923.56    117.96 o 
   8   0   7     4292.34     4888.73    105.79 o 
  10   0   7     4680.38     5727.94    102.32 o 
  12   0   7    15264.30    16043.26    160.81 o 
  14   0   7      266.01      416.50     95.97 o 
  16   0   7       77.37      135.32     81.09 o 
  18   0   7      280.82      294.06    125.70 o 
  20   0   7     2456.66     2507.98    147.88 o 
   0   1   7   108298.42   107999.63    912.57 o 
   1   1   7     2161.28     2087.10     66.15 o 
   2   1   7    10374.03    10542.28    426.01 o 
   3   1   7     9318.38     8948.62    497.25 o 
   4   1   7       10.91       39.25     30.68 o 
   5   1   7     4188.90     4660.26    350.68 o 
   6   1   7     2077.96     1835.39     58.51 o 
   7   1   7      479.11      418.11     42.63 o 
   8   1   7    35780.32    40816.27    238.81 o 
   9   1   7     1082.41     1082.03     56.72 o 
  10   1   7      310.10      312.12     42.88 o 
  11   1   7     2035.04     1782.38     56.08 o 
  12   1   7      340.24      363.95     58.72 o 
  13   1   7       19.59       27.66     52.62 o 
  14   1   7      119.58      210.34     52.72 o 
  15   1   7      641.91      644.74     73.73 o 
  16   1   7     4755.52     5202.50    156.09 o 
  17   1   7      182.37      228.47     66.49 o 
  18   1   7      275.31      354.73     81.12 o 
  19   1   7        3.87       77.71     78.19 o 
  20   1   7      234.80      275.63     76.31 o 
   1   2   7    27221.71    28593.36    685.15 o 
   2   2   7    23529.10    26514.72   1902.15 o 
   3   2   7    17635.80    17729.48   1200.18 o 
   4   2   7    39891.29    41404.34   2987.24 o 
   5   2   7    17968.66    12639.80   5205.73 o 
   6   2   7       51.42       59.61     49.35 o 
   7   2   7     1064.51     1092.59     75.61 o 
   8   2   7     1538.43     1627.73    220.64 o 
   9   2   7     1049.79     1024.82     50.46 o 
  10   2   7      622.07      630.14     94.19 o 
  11   2   7     5148.66     4859.14    743.36 o 
  12   2   7     8073.43     8244.10    434.57 o 
  13   2   7     4299.81     4817.52    415.74 o 
  14   2   7      589.37      670.18     90.09 o 
  15   2   7      460.68      491.02     75.72 o 
  16   2   7      108.45      127.58     53.91 o 
  17   2   7      124.95      104.84     65.35 o 
  18   2   7       42.42       74.18     73.12 o 
  19   2   7      263.18      340.23     82.39 o 
  20   2   7     1034.75     1138.16    131.73 o 
   0   3   7    55728.12    61135.27   1811.14 o 
   1   3   7    16989.89    17906.23    640.00 o 
   2   3   7      528.82      693.38     56.00 o 
   3   3   7     5127.59     5584.65    466.10 o 
   4   3   7     2813.06     2913.90    135.36 o 
   5   3   7      775.91      664.96     64.89 o 
   6   3   7      319.60      279.82     62.02 o 
   7   3   7     5549.80     5431.10    431.57 o 
   8   3   7    12681.43    11820.95    144.60 o 
   9   3   7     6384.59     6147.93    435.82 o 
  10   3   7     1147.09     1066.58    125.73 o 
  11   3   7      600.53      562.44     52.39 o 
  12   3   7     1146.46     1064.84    103.44 o 
  13   3   7      299.88      367.25     95.26 o 
  14   3   7      452.86      471.04     76.26 o 
  15   3   7     1018.99     1067.33    114.33 o 
  16   3   7     1474.06     1543.99    115.08 o 
  17   3   7     1463.13     1460.62    129.00 o 
  18   3   7       27.59       61.48     75.86 o 
  19   3   7      101.40      168.41     85.87 o 
   1   4   7     2579.97     2798.40    163.29 o 
   2   4   7      613.09      694.10     46.92 o 
   3   4   7    11454.88    11183.06    404.04 o 
   4   4   7       59.42       90.75     44.01 o 
   5   4   7    16220.08    14926.73    435.34 o 
   6   4   7      414.82      401.86     51.83 o 
   7   4   7     2254.99     2135.00     69.90 o 
   8   4   7      218.08      173.94     55.23 o 
   9   4   7      691.74      787.48     70.00 o 
  10   4   7      371.15      341.24     84.83 o 
  11   4   7     3132.97     2264.71   1263.73 o 
  12   4   7     1285.83      872.97    306.77 o 
  13   4   7     3718.89     2903.53    909.87 o 
  14   4   7      125.27      121.07     65.74 o 
  15   4   7      477.89      487.31     77.26 o 
  16   4   7      172.50      176.49     74.41 o 
  17   4   7       83.35      100.39     77.30 o 
  18   4   7       11.27       78.01     95.09 o 
  19   4   7      362.68      396.95    105.02 o 
   0   5   7      411.78      427.70     67.62 o 
   1   5   7    12283.45    13065.39    729.81 o 
   2   5   7      174.80      126.72     36.76 o 
   3   5   7     4015.13     4278.19    364.67 o 
   4   5   7      266.61      205.76     38.33 o 
   5   5   7     3009.21     3002.21    129.73 o 
   6   5   7      180.80      201.18     53.24 o 
   7   5   7     4520.39     4396.42     69.95 o 
   8   5   7       18.46       25.58     41.96 o 
   9   5   7    11322.30    10321.00    127.48 o 
  10   5   7       98.03       82.24     66.66 o 
  11   5   7     1097.16      897.44    559.49 o 
  12   5   7      146.64       27.22    105.80 o 
  13   5   7       25.96       66.46     70.21 o 
  14   5   7       29.69       24.57     69.52 o 
  15   5   7      878.30      844.23    100.60 o 
  16   5   7        3.36       80.45     62.04 o 
  17   5   7     1258.66     1218.75     76.57 o 
  18   5   7        3.29      113.71     77.77 o 
   1   6   7      765.48      856.79     51.89 o 
   2   6   7       89.71       83.71     42.54 o 
   3   6   7     3418.02     3490.67    393.97 o 
   4   6   7      956.29     1096.53    119.86 o 
   5   6   7     4005.08     4011.63    229.73 o 
   6   6   7      123.30      130.36     50.92 o 
   7   6   7      791.56      821.59     50.31 o 
   8   6   7       87.01       96.65     54.47 o 
   9   6   7      312.39      285.86     58.30 o 
  10   6   7       18.90       31.16     57.37 o 
  11   6   7      629.86      656.78     62.32 o 
  12   6   7      675.17      402.62    152.38 o 
  13   6   7     1243.69     1016.56    300.41 o 
  14   6   7       78.38      175.48     57.21 o 
  15   6   7      229.01      282.41     69.14 o 
  16   6   7       13.56       77.85     70.26 o 
   0   7   7     4711.14     5119.59    691.91 o 
   1   7   7     2583.78     2714.43    225.68 o 
   2   7   7      351.29      338.20     55.42 o 
   3   7   7      483.66      557.37     71.89 o 
   4   7   7      235.21      220.84     66.61 o 
   5   7   7      205.90      200.13     59.04 o 
   6   7   7      184.09      235.71     54.73 o 
   7   7   7     1115.65     1049.98     61.08 o 
   8   7   7     1528.82     1564.85     62.99 o 
   9   7   7     1490.28     1375.36     69.36 o 
  10   7   7      166.46      124.77     67.51 o 
  11   7   7      328.70      263.34     69.16 o 
  12   7   7       21.20       37.90     77.76 o 
  13   7   7       78.70       83.73     85.73 o 
  14   7   7       69.35      106.60     75.52 o 
   1   8   7      429.91      375.73     71.36 o 
   2   8   7       44.61       16.74     70.55 o 
   3   8   7      358.89      404.43     73.48 o 
   4   8   7     1510.83     1539.90    257.77 o 
   5   8   7      371.07      436.75     74.59 o 
   6   8   7       53.57       59.29     59.45 o 
   7   8   7      331.93      284.31     73.84 o 
   8   8   7       11.48       50.25     66.82 o 
   9   8   7       91.37      142.71     71.57 o 
  10   8   7        1.19       32.60     68.99 o 
  11   8   7       28.68      108.94     81.65 o 
  12   8   7      948.46      828.53     90.68 o 
   0   9   7     1749.76     2004.88    168.92 o 
   1   9   7       24.31       98.10    116.07 o 
   2   9   7      110.02      179.82     84.39 o 
   3   9   7       66.02       56.39     72.08 o 
   4   9   7        0.40       98.48    114.19 o 
   5   9   7        3.77       39.54     84.12 o 
   6   9   7       31.85      149.69    108.54 o 
   7   9   7        9.66       44.25     76.07 o 
   8   9   7     1241.78      969.30     91.34 o 
   0   0   8     5541.62     5012.67    145.56 o 
   2   0   8    72020.65    73482.91   3176.82 o 
   4   0   8    17447.64    18674.64   2383.26 o 
   6   0   8    57768.90    56365.70    287.85 o 
   8   0   8      240.12      236.70     52.32 o 
  10   0   8     5566.76     7362.35    124.91 o 
  12   0   8      903.17     1053.91     95.68 o 
  14   0   8     6817.22     7596.91    137.65 o 
  16   0   8      310.24      266.57     93.90 o 
  18   0   8     1089.55     1360.38    119.06 o 
  20   0   8      170.10      201.03    133.03 o 
   1   1   8     3371.85     3216.34     77.16 o 
   2   1   8     4799.41     4498.26    165.66 o 
   3   1   8    15753.83    16342.87    962.30 o 
   4   1   8    27481.02    28840.01   1950.03 o 
   5   1   8     8579.52     8813.99    642.68 o 
   6   1   8    16447.53    16611.37   1637.78 o 
   7   1   8      147.30      132.89     36.88 o 
   8   1   8     1049.19     1220.30     89.42 o 
   9   1   8      266.81      249.18     53.62 o 
  10   1   8    13471.06    14446.37    926.47 o 
  11   1   8       78.30       64.29     47.40 o 
  12   1   8     5322.01     5291.30    247.40 o 
  13   1   8     1000.82     1064.99     52.45 o 
  14   1   8     3296.28     3220.20    207.15 o 
  15   1   8      378.11      411.47     58.24 o 
  16   1   8      193.01      181.98     66.58 o 
  17   1   8      113.93      154.17     58.94 o 
  18   1   8     1727.10     1694.55    146.85 o 
  19   1   8       23.08      113.53     86.04 o 
  20   1   8      526.06      623.61     83.76 o 
   0   2   8    31638.71    32604.45   2205.75 o 
   1   2   8    10297.06     9994.98    828.78 o 
   2   2   8    23516.69    24577.61    718.67 o 
   3   2   8     8743.59     8820.48    731.49 o 
   4   2   8      720.09      819.84     72.83 o 
   5   2   8     9541.47     8634.03   1139.35 o 
   6   2   8     8368.46     7779.35    636.12 o 
   7   2   8      702.08      642.90     42.86 o 
   8   2   8     7303.00     6866.23    598.95 o 
   9   2   8      298.78      309.14     41.64 o 
  10   2   8     9689.47    10314.84    526.27 o 
  11   2   8     9659.69     9763.57    562.56 o 
  12   2   8      149.95       90.20     49.82 o 
  13   2   8     2738.13     2764.81    350.39 o 
  14   2   8     6165.88     6060.64    521.54 o 
  15   2   8     1280.11     1100.65     91.18 o 
  16   2   8      875.91      936.03     76.92 o 
  17   2   8       66.97       62.96     58.54 o 
  18   2   8      123.25      320.14     67.26 o 
  19   2   8      352.60      356.63    151.07 o 
  20   2   8      106.85      162.52     93.84 o 
   1   3   8    24359.64    26407.84    682.59 o 
   2   3   8    18998.95    20123.72   1193.50 o 
   3   3   8     2917.17     3121.41    297.21 o 
   4   3   8       50.86       84.65     41.93 o 
   5   3   8     7490.15     7203.86    571.16 o 
   6   3   8     1499.00     1289.38     61.27 o 
   7   3   8     9003.93     7952.32    117.96 o 
   8   3   8       28.15        4.48     41.20 o 
   9   3   8     2473.66     2396.05    176.36 o 
  10   3   8     2563.94     1899.24    421.95 o 
  11   3   8     4162.46     4170.26    283.02 o 
  12   3   8       56.90       87.64     53.29 o 
  13   3   8     1825.44     1761.59    225.72 o 
  14   3   8      780.50      963.61     66.16 o 
  15   3   8      620.00      701.08    113.49 o 
  16   3   8       47.48      124.73     82.38 o 
  17   3   8      597.77      626.56     86.21 o 
  18   3   8      719.96      866.28     90.74 o 
  19   3   8      186.69      231.76     78.29 o 
   0   4   8     9778.70    10370.73    614.49 o 
   1   4   8    10191.21    10925.76    243.35 o 
   2   4   8     1669.60     1936.21     95.04 o 
   3   4   8    10234.71    10657.81   1021.24 o 
   4   4   8      189.19      177.26     51.33 o 
   5   4   8    11442.90    11596.14    288.38 o 
   6   4   8      126.70      148.40     49.89 o 
   7   4   8     4136.90     3765.51     87.26 o 
   8   4   8     3359.58     3342.98    146.82 o 
   9   4   8     2100.09     1890.67     79.75 o 
  10   4   8      271.05      186.01     97.04 o 
  11   4   8     3183.42     3433.41    282.54 o 
  12   4   8     1151.93     1164.17     63.55 o 
  13   4   8     1499.35     1488.95     60.83 o 
  14   4   8       32.49       94.51     66.60 o 
  15   4   8      541.23      435.68     63.15 o 
  16   4   8       70.32      115.98     74.02 o 
  17   4   8      282.68      321.07     90.10 o 
  18   4   8       15.93       75.77     85.24 o 
  19   4   8      959.55     1058.90    208.71 o 
   1   5   8     7319.02     7491.66    578.01 o 
   2   5   8      228.73      269.64     44.80 o 
   3   5   8      726.39      749.90     50.98 o 
   4   5   8     1844.34     1927.57     83.71 o 
   5   5   8     2901.42     2785.78     90.28 o 
   6   5   8      567.57      535.23     51.83 o 
   7   5   8     5219.03     4956.64    293.15 o 
   8   5   8      487.15      441.43     58.28 o 
   9   5   8     7209.94     6165.77    993.36 o 
  10   5   8      465.43      428.15     74.50 o 
  11   5   8     1089.98     1205.42    100.70 o 
  12   5   8        0.62       48.43     66.24 o 
  13   5   8      737.73      792.28    130.49 o 
  14   5   8       81.54       84.69     70.24 o 
  15   5   8     1580.59     1507.95    131.80 o 
  16   5   8        7.49       85.92     80.20 o 
  17   5   8      473.51      501.85     69.54 o 
  18   5   8       20.11        5.52    119.39 o 
   0   6   8      152.07      168.46     60.29 o 
   1   6   8     1753.20     1840.20     70.62 o 
   2   6   8     1376.73     1617.54    132.25 o 
   3   6   8     4396.15     4745.80    461.48 o 
   4   6   8       74.47       74.67     48.57 o 
   5   6   8     2782.43     2891.04     83.01 o 
   6   6   8      421.65      389.88     47.32 o 
   7   6   8     2344.78     2047.80    156.37 o 
   8   6   8       88.17       36.88     61.85 o 
   9   6   8     1016.02      967.02     61.63 o 
  10   6   8      834.84      841.73     57.06 o 
  11   6   8      936.38      915.83    166.34 o 
  12   6   8        9.83       -1.97     54.93 o 
  13   6   8      649.76      384.96    149.88 o 
  14   6   8      311.59      441.89     68.22 o 
  15   6   8      406.64      443.14     74.98 o 
  16   6   8       54.04       93.35     78.76 o 
   1   7   8     2708.70     2964.55    266.86 o 
   2   7   8     1553.65     1798.18    170.09 o 
   3   7   8      711.42      858.33    115.58 o 
   4   7   8      328.65      321.48     60.37 o 
   5   7   8      255.15      292.96     57.75 o 
   6   7   8      981.88      954.23     69.54 o 
   7   7   8      997.45      872.85     61.46 o 
   8   7   8       26.13       38.64     56.71 o 
   9   7   8      853.34      874.93     67.17 o 
  10   7   8      616.91      495.04     74.24 o 
  11   7   8      170.44      181.45     70.87 o 
  12   7   8       71.16      163.46     88.11 o 
  13   7   8       63.46       59.68     73.67 o 
  14   7   8      131.76      214.41     80.62 o 
   0   8   8     1049.21     1021.89     78.99 o 
   1   8   8      161.95      181.52     52.44 o 
   2   8   8     1200.79     1321.03    153.13 o 
   3   8   8      344.80      367.79     80.55 o 
   4   8   8        3.88        2.23     67.80 o 
   5   8   8      210.42      271.55     66.98 o 
   6   8   8      667.52      647.07     68.21 o 
   7   8   8       84.60      130.27     65.27 o 
   8   8   8      476.66      435.66     75.20 o 
   9   8   8       66.82      109.45     66.72 o 
  10   8   8      385.97      304.51     72.44 o 
  11   8   8      199.26      182.99     84.77 o 
  12   8   8        8.49       29.31     67.56 o 
   1   9   8       68.61      159.76    109.87 o 
   2   9   8      661.53      764.55    123.48 o 
   3   9   8       18.96       65.22     77.07 o 
   4   9   8      184.62      220.76     86.21 o 
   5   9   8       24.57       91.08     87.85 o 
   6   9   8      560.18      570.80     81.70 o 
   7   9   8       44.26       34.02     81.08 o 
   8   9   8       22.14       73.12     92.64 o 
   2   0   9     3753.01     3513.77    197.21 o 
   4   0   9    28274.06    29553.86   4734.87 o 
   6   0   9    28782.10    30042.65    212.94 o 
   8   0   9     1668.19     1843.21     71.80 o 
  10   0   9    15356.32    15387.84    144.60 o 
  12   0   9     1547.31     1449.46     77.74 o 
  14   0   9     2427.78     2841.00    116.80 o 
  16   0   9      121.63       46.75     92.12 o 
  18   0   9     1522.40     1602.14    102.51 o 
  20   0   9      617.37      803.63    109.19 o 
   0   1   9    23711.16    23001.73    400.11 o 
   1   1   9     1770.32     1672.47     55.98 o 
   2   1   9    44715.81    43986.13   1183.51 o 
   3   1   9     9799.01    10022.99    506.50 o 
   4   1   9      900.39      985.45     92.40 o 
   5   1   9     8915.40     8998.83    662.75 o 
   6   1   9    28195.63    26745.96   1154.86 o 
   7   1   9       37.08       47.37     36.87 o 
   8   1   9     9660.70     9258.67    406.28 o 
   9   1   9      392.13      374.80     58.61 o 
  10   1   9     8685.39     8395.57    163.04 o 
  11   1   9     2269.90     2178.26    127.03 o 
  12   1   9      271.06      306.82     56.57 o 
  13   1   9     1919.92     2081.82     64.27 o 
  14   1   9     6231.34     6515.15    365.55 o 
  15   1   9      628.16      639.21     56.25 o 
  16   1   9      906.26      999.84     68.16 o 
  17   1   9      103.07      205.61     62.58 o 
  18   1   9      557.83      635.30     79.60 o 
  19   1   9       34.57       60.30     69.49 o 
  20   1   9      130.30      109.73     78.35 o 
   1   2   9    10080.22    10026.11    161.89 o 
   2   2   9    20606.46    21073.41    651.90 o 
   3   2   9     3902.81     3954.54    299.22 o 
   4   2   9    13104.44    14178.88    831.91 o 
   5   2   9     2213.33     2393.64    175.02 o 
   6   2   9     5259.44     5197.80    509.28 o 
   7   2   9      503.68      394.41     52.22 o 
   8   2   9      427.09      445.50     43.23 o 
   9   2   9      812.30      860.03     50.11 o 
  10   2   9     9273.90     9595.57   1079.85 o 
  11   2   9     1659.57     1654.54    139.13 o 
  12   2   9     2502.42     2587.38     70.91 o 
  13   2   9     2135.27     1989.26     62.18 o 
  14   2   9      961.93     1197.88    147.45 o 
  15   2   9      538.46      716.62     63.84 o 
  16   2   9      178.60      131.14     67.52 o 
  17   2   9      188.62      247.44     80.05 o 
  18   2   9     1444.60     1580.00     80.02 o 
  19   2   9      231.25      249.05     83.45 o 
  20   2   9      122.84      149.72     94.15 o 
   0   3   9     8366.45     8419.71    125.68 o 
   1   3   9    12138.68    12612.88    164.09 o 
   2   3   9     4528.36     4875.86    311.03 o 
   3   3   9    13405.89    14367.13   1438.05 o 
   4   3   9     2803.03     2877.93    146.28 o 
   5   3   9    11200.69    10935.44   1188.54 o 
   6   3   9     1086.75     1076.04     51.16 o 
   7   3   9     4674.97     2958.87   1433.21 o 
   8   3   9     1142.26     1060.96     52.07 o 
   9   3   9     1683.55     1581.62    102.83 o 
  10   3   9     1871.17     1820.24    155.74 o 
  11   3   9     6752.83     6727.11    684.86 o 
  12   3   9      167.36      130.68     47.63 o 
  13   3   9     2311.20     2433.04    375.97 o 
  14   3   9     1294.91     1350.57     65.34 o 
  15   3   9     1059.56     1120.76     72.39 o 
  16   3   9      415.83      468.24    113.51 o 
  17   3   9      254.38      229.66     75.57 o 
  18   3   9       70.69      124.72     88.02 o 
  19   3   9      664.28      663.07     86.71 o 
   1   4   9    11256.93    11848.31    439.49 o 
   2   4   9     8230.01     8565.65    832.99 o 
   3   4   9     3816.57     4003.26    436.67 o 
   4   4   9      104.76      102.64     40.86 o 
   5   4   9     4614.35     4583.72    187.84 o 
   6   4   9     1063.46     1129.11     70.03 o 
   7   4   9     7390.51     6904.23    333.31 o 
   8   4   9       60.14       71.51     65.53 o 
   9   4   9     7022.01     6293.25   3478.74 o 
  10   4   9     1316.46     1416.97    128.91 o 
  11   4   9     1848.87     1790.15     59.01 o 
  12   4   9      435.67      371.31     55.21 o 
  13   4   9      704.44      793.57     71.52 o 
  14   4   9      213.10      276.36    106.06 o 
  15   4   9     1575.91     1475.39    115.41 o 
  16   4   9       89.11      196.03     74.58 o 
  17   4   9      635.09      701.63     83.44 o 
  18   4   9      194.17      176.37     81.78 o 
   0   5   9      304.82      270.20     64.46 o 
   1   5   9     2786.45     2735.18    163.68 o 
   2   5   9      702.38      750.71     42.03 o 
   3   5   9     5533.72     6215.60    421.93 o 
   4   5   9      216.53      230.15     44.17 o 
   5   5   9     4150.94     4084.42    129.20 o 
   6   5   9      125.74      149.83     70.12 o 
   7   5   9     3481.03     3238.47     94.02 o 
   8   5   9      179.07      182.66     60.04 o 
   9   5   9     2326.69     2468.12    132.63 o 
  10   5   9      281.23      376.84     94.42 o 
  11   5   9     1584.57     1148.21    714.03 o 
  12   5   9       28.24       39.94     64.71 o 
  13   5   9      874.43      751.63    190.21 o 
  14   5   9       10.19       16.34     83.41 o 
  15   5   9      399.15      388.41     78.03 o 
  16   5   9       31.60       78.93     78.70 o 
  17   5   9      359.01      400.76     96.70 o 
   1   6   9     5895.77     6247.00    335.52 o 
   2   6   9      731.38      819.08     65.42 o 
   3   6   9     1548.07     1733.53    202.88 o 
   4   6   9      232.08      200.23     48.05 o 
   5   6   9     2633.25     2611.51    168.06 o 
   6   6   9      634.82      638.33     49.05 o 
   7   6   9     3792.40     3261.04    236.49 o 
   8   6   9       32.83       40.00     63.58 o 
   9   6   9     2439.78     2112.22    188.05 o 
  10   6   9      201.83      201.79     52.95 o 
  11   6   9      932.65      854.48     75.90 o 
  12   6   9      317.16      199.60    112.66 o 
  13   6   9      364.69      347.90     63.81 o 
  14   6   9      141.32      133.17     61.94 o 
  15   6   9      827.75      729.85     74.12 o 
  16   6   9       12.05       28.19     86.53 o 
   0   7   9     2155.60     2262.38    227.80 o 
   1   7   9      625.81      670.71     52.31 o 
   2   7   9      570.59      631.97     50.29 o 
   3   7   9     1959.91     2021.44    219.93 o 
   4   7   9      240.39      240.20     58.71 o 
   5   7   9      765.05      796.20     75.46 o 
   6   7   9      305.85      354.82     73.61 o 
   7   7   9      396.26      406.97     60.97 o 
   8   7   9      438.01      409.46     58.23 o 
   9   7   9      198.85      182.04     59.10 o 
  10   7   9      442.70      346.04     73.93 o 
  11   7   9      570.39      307.10    130.37 o 
  12   7   9       14.38       42.41     69.67 o 
  13   7   9      245.91      300.45     74.96 o 
  14   7   9      283.75      309.45     83.90 o 
   1   8   9      637.35      652.96     55.03 o 
   2   8   9     1337.52     1366.21    113.52 o 
   3   8   9       63.17      123.04     65.68 o 
   4   8   9      349.56      336.98     76.11 o 
   5   8   9       53.25      161.26     74.28 o 
   6   8   9      560.83      591.89     73.62 o 
   7   8   9      165.42      211.53     66.68 o 
   8   8   9       17.59       86.32     72.20 o 
   9   8   9      173.91      113.21     67.43 o 
  10   8   9      906.43      802.70     79.55 o 
  11   8   9       90.50      154.81     89.84 o 
  12   8   9      181.74      128.55     88.25 o 
   0   9   9      231.23      201.47    155.02 o 
   1   9   9       24.00       60.92     70.99 o 
   2   9   9      517.43      560.77     88.17 o 
   3   9   9      119.98      143.49     78.51 o 
   4   9   9       31.19       77.38     75.97 o 
   5   9   9      123.60      155.44     83.23 o 
   6   9   9      504.32      445.52     76.06 o 
   7   9   9        0.13       63.11     88.93 o 
   8   9   9      405.72      324.23     85.93 o 
   0   0  10     1025.12     1362.64     74.19 o 
   2   0  10     9642.35     9485.84    398.47 o 
   4   0  10     4998.42     5269.42    693.16 o 
   6   0  10     5829.85     5222.52     97.88 o 
   8   0  10    29238.75    29363.67    203.48 o 
  10   0  10      642.20      723.78     81.33 o 
  12   0  10      321.06      205.49     67.88 o 
  14   0  10      988.45     1127.36     96.26 o 
  16   0  10     6394.92     6901.72    130.12 o 
  18   0  10      105.53      142.77     93.62 o 
  20   0  10      298.97      378.52    127.28 o 
   1   1  10     3116.18     3035.21     67.57 o 
   2   1  10       78.32       73.13     26.55 o 
   3   1  10     2730.24     2786.85     95.86 o 
   4   1  10   127035.66   131681.52   9260.33 o 
   5   1  10    11648.57    12018.37    979.44 o 
   6   1  10      334.87      460.62     95.06 o 
   7   1  10      770.81      794.40     56.81 o 
   8   1  10     6616.41     6524.60    275.78 o 
   9   1  10      394.83      329.99     46.34 o 
  10   1  10      346.53      307.15     44.26 o 
  11   1  10     2918.42     2956.10     60.40 o 
  12   1  10    14538.49    14764.90    965.47 o 
  13   1  10     2922.82     2968.68     82.72 o 
  14   1  10      133.09      164.10     57.77 o 
  15   1  10      430.64      426.18     61.41 o 
  16   1  10      102.10       99.07     68.64 o 
  17   1  10       96.81       45.78     65.31 o 
  18   1  10       36.36       91.19     89.31 o 
  19   1  10       54.23       84.27     78.67 o 
  20   1  10     2067.96     2180.62    104.22 o 
   0   2  10    81922.13    84033.77    653.11 o 
   1   2  10    16634.37    16340.85    355.56 o 
   2   2  10     4651.36     5179.81    140.11 o 
   3   2  10     5187.30     5346.58    288.45 o 
   4   2  10     1907.41     2041.20    135.89 o 
   5   2  10     1150.19     1252.74     48.32 o 
   6   2  10      442.72      516.52     48.16 o 
   7   2  10      552.64      526.33     45.51 o 
   8   2  10    15571.81    16039.89    811.80 o 
   9   2  10     1680.18     1639.38     97.98 o 
  10   2  10      394.16      413.59     53.77 o 
  11   2  10      624.39      710.56    141.47 o 
  12   2  10      124.60      147.46     47.40 o 
  13   2  10      631.56      619.12     50.40 o 
  14   2  10      243.54      217.16     56.77 o 
  15   2  10      288.34      252.25     54.78 o 
  16   2  10     2261.91     2381.91    123.84 o 
  17   2  10      631.93      662.19     68.84 o 
  18   2  10      127.02      138.64     71.68 o 
  19   2  10      101.78      189.72     99.02 o 
  20   2  10       22.81       22.49    103.26 o 
   1   3  10      739.48      680.20     54.48 o 
   2   3  10      595.82      527.17     53.62 o 
   3   3  10    27111.13    28427.73   3418.77 o 
   4   3  10     8259.31     8605.28    380.57 o 
   5   3  10    13667.49    13813.18    730.58 o 
   6   3  10      457.38      479.28     54.92 o 
   7   3  10     2079.83     2199.22     62.26 o 
   8   3  10      492.42      404.66     49.28 o 
   9   3  10      442.18      426.25     49.27 o 
  10   3  10      593.75      592.59     52.63 o 
  11   3  10     5500.34     5228.08    404.64 o 
  12   3  10     5243.63     5316.76    396.25 o 
  13   3  10     3983.41     4248.75    178.38 o 
  14   3  10       93.66      149.77     59.21 o 
  15   3  10      695.73      565.02     87.07 o 
  16   3  10      921.76      877.10     65.10 o 
  17   3  10       46.94       41.59     69.13 o 
  18   3  10       68.82      129.68    100.81 o 
  19   3  10      386.69      407.61     88.29 o 
   0   4  10     7328.38     7277.66    322.79 o 
   1   4  10     7052.91     7410.88    240.64 o 
   2   4  10       43.39       60.28     39.87 o 
   3   4  10     2101.32     2350.81    254.45 o 
   4   4  10      107.63       97.58     51.35 o 
   5   4  10     5545.55     5711.09    109.51 o 
   6   4  10      986.18      905.51     73.83 o 
   7   4  10     5426.11     4866.53    103.09 o 
   8   4  10     1027.28      746.68    522.33 o 
   9   4  10    13057.52    12871.69   1036.71 o 
  10   4  10     1498.77     1749.14    177.63 o 
  11   4  10     1180.41     1154.00    136.02 o 
  12   4  10       14.01       52.65     58.28 o 
  13   4  10       81.12      103.32     59.99 o 
  14   4  10       29.60       16.00     66.11 o 
  15   4  10      933.99      958.19     83.06 o 
  16   4  10      388.97      385.52     81.87 o 
  17   4  10     1689.40     1706.55    121.61 o 
  18   4  10        0.47       32.26     85.54 o 
   1   5  10     1212.23     1260.86     80.28 o 
   2   5  10       23.58       13.74     40.36 o 
   3   5  10     7175.64     7539.41    687.36 o 
   4   5  10      117.51      127.11     37.80 o 
   5   5  10     8626.29     8499.75    349.35 o 
   6   5  10      176.69      192.13     75.48 o 
   7   5  10     1258.78     1112.11     70.71 o 
   8   5  10      314.95      374.86     82.46 o 
   9   5  10       67.48       81.25     92.65 o 
  10   5  10       66.03       45.33     81.58 o 
  11   5  10     1687.49     1271.04    556.22 o 
  12   5  10       67.92       65.83     63.42 o 
  13   5  10     1495.96     1483.54    165.24 o 
  14   5  10       46.13       88.58     62.28 o 
  15   5  10      249.15      310.70     85.21 o 
  16   5  10       52.15      114.85     89.54 o 
  17   5  10      105.72      108.08    100.60 o 
   0   6  10     5766.22     6317.70    577.52 o 
   1   6  10     5645.43     5966.03    299.38 o 
   2   6  10      110.58      118.90     47.82 o 
   3   6  10     2196.40     2436.53    267.78 o 
   4   6  10      280.74      321.90     44.37 o 
   5   6  10      942.96      896.62     58.20 o 
   6   6  10      104.55       27.80     52.06 o 
   7   6  10     3412.83     3176.70     93.10 o 
   8   6  10      512.06      464.44     64.05 o 
   9   6  10     3582.71     3457.09    135.18 o 
  10   6  10       27.03       19.18     59.10 o 
  11   6  10      714.84      548.60    180.82 o 
  12   6  10        3.39       41.85     65.73 o 
  13   6  10       99.82      112.96     71.29 o 
  14   6  10       16.79       26.71     62.15 o 
  15   6  10      394.33      343.26     68.10 o 
  16   6  10      229.15      363.79     86.48 o 
   1   7  10      432.24      457.22     49.55 o 
   2   7  10       92.28      119.14     50.72 o 
   3   7  10     1362.05     1358.01    159.28 o 
   4   7  10     1524.35     1808.45    278.94 o 
   5   7  10      946.38      991.05     66.37 o 
   6   7  10       72.44      -25.72     91.39 o 
   7   7  10      426.37      357.45     59.65 o 
   8   7  10      100.64       75.04     56.19 o 
   9   7  10      158.42      140.12     64.69 o 
  10   7  10       30.21       46.31     74.45 o 
  11   7  10      341.70      227.97     92.73 o 
  12   7  10      695.35      588.00    203.83 o 
  13   7  10      610.08      555.33     81.55 o 
  14   7  10      111.35      144.96     74.21 o 
   0   8  10     3615.77     3639.61    412.46 o 
   1   8  10      572.10      547.51     56.97 o 
   2   8  10       24.42       26.13     49.17 o 
   3   8  10      263.72      318.73     70.01 o 
   4   8  10        3.79       60.63     64.21 o 
   5   8  10       68.15      104.30     69.64 o 
   6   8  10       17.67       65.33     70.77 o 
   7   8  10      120.22      143.19     68.31 o 
   8   8  10     1821.56     1789.65    165.79 o 
   9   8  10      234.56      224.87     69.08 o 
  10   8  10       54.66       59.11     86.78 o 
  11   8  10       74.16      135.47     99.83 o 
   1   9  10       32.04       80.19     73.36 o 
   2   9  10        9.06       74.80     75.83 o 
   3   9  10       40.38       76.81     83.97 o 
   4   9  10     1334.80     1204.06    138.58 o 
   5   9  10      137.05      166.58     77.05 o 
   6   9  10       22.43       47.27     71.95 o 
   7   9  10       35.80       97.67     94.27 o 
   8   9  10       18.66      106.17     95.80 o 
   2   0  11     6782.81     6532.45    110.04 o 
   4   0  11    42885.41    43474.84   6720.63 o 
   6   0  11    18099.86    18322.66    163.71 o 
   8   0  11     2713.78     2535.78     77.03 o 
  10   0  11     4311.20     5334.69     93.63 o 
  12   0  11     4709.89     5249.36    118.54 o 
  14   0  11     1229.86     1178.95     96.37 o 
  16   0  11      525.41      456.48    105.23 o 
  18   0  11      769.91      716.20     95.29 o 
  20   0  11     1454.79     1294.41    146.61 o 
   0   1  11    20716.16    19962.87    415.16 o 
   1   1  11     8101.91     7932.66    170.45 o 
   2   1  11    17856.55    17713.72    646.47 o 
   3   1  11     1564.92     1609.61     72.44 o 
   4   1  11      306.33      359.67     37.49 o 
   5   1  11     5927.60     6034.26    485.55 o 
   6   1  11    18602.73    17589.89    204.35 o 
   7   1  11      467.34      558.52     57.45 o 
   8   1  11    22425.56    22153.97   1351.77 o 
   9   1  11      156.90      137.36     38.82 o 
  10   1  11     4109.43     4416.63    353.29 o 
  11   1  11     2426.50     2495.38    216.22 o 
  12   1  11      839.24      834.38    122.47 o 
  13   1  11      659.07      652.53     50.45 o 
  14   1  11     2799.84     2708.28    165.16 o 
  15   1  11      609.78      671.23     71.33 o 
  16   1  11     3135.60     3429.79    166.51 o 
  17   1  11       49.43       29.07     67.42 o 
  18   1  11      572.22      565.93     76.18 o 
  19   1  11      100.23      121.48     70.16 o 
  20   1  11      313.83      374.22    103.85 o 
   1   2  11     7401.60     7461.24    138.27 o 
   2   2  11    26280.43    26927.51    787.52 o 
   3   2  11     5803.94     5698.81    302.00 o 
   4   2  11    10481.38    10511.79    492.04 o 
   5   2  11     5850.09     6507.58    492.09 o 
   6   2  11     5409.54     5624.90    442.42 o 
   7   2  11      250.81      209.84     38.56 o 
   8   2  11       59.65       49.89     42.61 o 
   9   2  11     1661.22     1586.25    114.90 o 
  10   2  11     4660.82     4868.18    179.44 o 
  11   2  11     2824.19     2999.10    176.26 o 
  12   2  11     4456.33     4657.85    303.68 o 
  13   2  11     2735.49     2944.52     76.10 o 
  14   2  11     1094.15     1197.59     69.19 o 
  15   2  11      420.91      428.90     72.45 o 
  16   2  11      229.05      302.56     59.28 o 
  17   2  11      192.61      203.10     82.71 o 
  18   2  11     1108.69     1260.28     98.43 o 
  19   2  11      144.60      154.06     80.57 o 
  20   2  11      571.92      614.08     90.53 o 
   0   3  11    26084.21    26931.15    163.07 o 
   1   3  11    11090.05    11034.79    265.39 o 
   2   3  11       27.03      178.27     46.19 o 
   3   3  11    18126.88    18819.37   1230.98 o 
   4   3  11      530.58      524.21     33.43 o 
   5   3  11     7065.38     7115.26    298.31 o 
   6   3  11       20.31       18.36     36.43 o 
   7   3  11     3937.11     3921.02    106.57 o 
   8   3  11     1996.81     1924.67    172.86 o 
   9   3  11     4712.09     4222.87     93.63 o 
  10   3  11     1497.83     1470.52     82.14 o 
  11   3  11     3033.86     3169.05    354.84 o 
  12   3  11       64.09       38.73     52.77 o 
  13   3  11     1183.98     1367.93    183.86 o 
  14   3  11      514.93      498.58     58.00 o 
  15   3  11      860.58      853.42    133.59 o 
  16   3  11      413.84      496.29    164.72 o 
  17   3  11      730.08      800.35     76.71 o 
  18   3  11      129.14      186.98     95.41 o 
  19   3  11      428.21      529.77     98.71 o 
   1   4  11     3173.44     3430.01    159.90 o 
   2   4  11     5053.66     5453.53    268.86 o 
   3   4  11     6488.02     6749.95    854.97 o 
   4   4  11      631.58      605.13     57.75 o 
   5   4  11     9247.10     8959.28    269.70 o 
   6   4  11     1088.55      886.84    271.06 o 
   7   4  11     5753.84     5252.97   3258.77 o 
   8   4  11     1124.95      919.59    378.83 o 
   9   4  11     3270.70     3271.86    210.62 o 
  10   4  11     3081.77     2190.70    629.96 o 
  11   4  11     2615.68     2551.43    248.75 o 
  12   4  11     1641.81     1769.07    101.83 o 
  13   4  11     1314.27     1409.29     73.87 o 
  14   4  11       11.06       -1.98     60.06 o 
  15   4  11      747.94      763.15     85.17 o 
  16   4  11      406.10      338.27     93.86 o 
  17   4  11      474.97      608.53     88.15 o 
  18   4  11      117.69      198.43     86.72 o 
   0   5  11      271.91      352.38     50.68 o 
   1   5  11     2747.29     2808.19    158.16 o 
   2   5  11      509.91      560.09     43.22 o 
   3   5  11     3021.72     3289.04    339.78 o 
   4   5  11       18.37       71.39     50.52 o 
   5   5  11     4403.25     4565.90    126.13 o 
   6   5  11      362.18      353.81     73.43 o 
   7   5  11     4231.86     3768.00     91.74 o 
   8   5  11       22.10       57.97     68.89 o 
   9   5  11     3313.33     2712.58   1527.40 o 
  10   5  11      158.63      155.36     58.15 o 
  11   5  11     2221.48     2207.25     96.43 o 
  12   5  11       14.36       43.94     68.50 o 
  13   5  11      393.90      498.14     93.82 o 
  14   5  11       68.10      137.11     71.25 o 
  15   5  11      687.13      611.99     79.16 o 
  16   5  11        9.78       36.87     83.25 o 
  17   5  11      503.36      601.73     92.20 o 
   1   6  11     3349.50     3568.29    197.50 o 
   2   6  11      746.00      893.47     91.48 o 
   3   6  11     4116.38     4269.67    501.90 o 
   4   6  11     1111.86     1194.80    111.47 o 
   5   6  11     1613.07     1629.70     77.35 o 
   6   6  11      117.10      131.83     53.54 o 
   7   6  11     2915.90     2799.89     63.35 o 
   8   6  11      216.04      204.05     53.24 o 
   9   6  11     1361.24     1246.32     74.81 o 
  10   6  11       58.20       39.37     51.88 o 
  11   6  11      706.02      725.99     57.92 o 
  12   6  11      224.90      245.50     53.49 o 
  13   6  11      670.19      632.11     83.57 o 
  14   6  11      129.08      186.25     63.63 o 
  15   6  11      495.89      486.26     75.47 o 
  16   6  11       23.03      153.73     77.51 o 
   0   7  11     3035.94     3022.29    197.59 o 
   1   7  11     1776.17     1795.79    116.81 o 
   2   7  11      362.09      357.82     59.27 o 
   3   7  11     1108.05     1050.37    140.40 o 
   4   7  11      100.71      116.84     57.23 o 
   5   7  11      309.50      377.72     60.85 o 
   6   7  11      441.80      509.81     93.58 o 
   7   7  11      638.44      600.65     61.73 o 
   8   7  11      439.07      446.37     58.65 o 
   9   7  11      503.58      498.24     69.14 o 
  10   7  11      281.73      268.47    100.32 o 
  11   7  11      421.34      287.63    134.56 o 
  12   7  11        3.97        7.29     64.36 o 
  13   7  11      132.76      171.72     82.53 o 
  14   7  11      214.46      291.84     73.08 o 
   1   8  11      362.52      390.94     57.43 o 
   2   8  11      523.18      544.77     52.95 o 
   3   8  11      276.44      343.08     68.77 o 
   4   8  11      647.25      620.11     88.92 o 
   5   8  11      104.98       96.47     71.81 o 
   6   8  11      579.32      624.75     76.83 o 
   7   8  11      151.92      155.02     69.83 o 
   8   8  11       20.52       63.94     79.15 o 
   9   8  11      229.80      217.06     79.75 o 
  10   8  11      355.47      330.66     95.49 o 
  11   8  11       47.87       91.98     69.70 o 
   0   9  11      740.31      536.44    105.87 o 
   1   9  11       20.00       20.43     77.41 o 
   2   9  11      293.95      380.27     81.34 o 
   3   9  11       63.25       94.31     88.53 o 
   4   9  11        0.91       60.33     72.18 o 
   5   9  11       89.80      127.78     79.07 o 
   6   9  11      353.61      254.98     81.06 o 
   7   9  11        9.30       97.72     92.22 o 
   0   0  12      645.80      630.94     57.12 o 
   2   0  12    30259.55    28759.26    426.17 o 
   4   0  12     1066.62     1142.95    151.15 o 
   6   0  12    51216.16    49440.23    252.90 o 
   8   0  12     1210.88     1263.62     65.85 o 
  10   0  12     6849.66     6385.68     99.62 o 
  12   0  12      655.50      768.92     89.81 o 
  14   0  12     5536.36     5675.05    105.79 o 
  16   0  12       55.24      134.35    100.03 o 
  18   0  12     2181.04     2174.57    121.82 o 
  20   0  12      252.77      183.24    128.27 o 
   1   1  12     4830.45     4707.96     76.18 o 
   2   1  12    26151.64    25315.59    665.22 o 
   3   1  12     2926.23     2781.93     99.09 o 
   4   1  12     4225.87     4559.39    394.46 o 
   5   1  12     1094.80     1112.17    113.27 o 
   6   1  12    22234.25    23721.17   2043.27 o 
   7   1  12      558.64      536.28     61.85 o 
   8   1  12      257.31      257.63     47.86 o 
   9   1  12       30.33       44.48     38.44 o 
  10   1  12    16904.14    17312.42    743.65 o 
  11   1  12       41.51       96.03     46.50 o 
  12   1  12     1889.37     2071.43    101.06 o 
  13   1  12        5.89      -28.04     53.88 o 
  14   1  12      959.73      894.28     61.80 o 
  15   1  12      482.83      545.43     68.34 o 
  16   1  12      553.76      506.60     58.81 o 
  17   1  12      174.97      180.67     60.35 o 
  18   1  12     2031.75     2118.70    138.81 o 
  19   1  12       42.05      144.93     78.80 o 
  20   1  12       18.56       54.31     85.91 o 
   0   2  12     3862.75     4232.80    102.99 o 
   1   2  12     3116.85     2819.83     69.41 o 
   2   2  12    17692.34    16773.95    584.85 o 
   3   2  12    15586.63    16258.04    803.13 o 
   4   2  12      676.04      791.94     69.39 o 
   5   2  12     7463.55     7656.45    592.84 o 
   6   2  12    13252.07    13837.84    738.44 o 
   7   2  12     1023.29     1125.45    123.41 o 
   8   2  12      552.36      549.06     65.02 o 
   9   2  12     2460.19     2350.70    111.10 o 
  10   2  12     5599.77     5591.86    223.46 o 
  11   2  12     5387.20     5425.87    156.76 o 
  12   2  12      304.64      313.17     55.96 o 
  13   2  12     2525.55     2467.88     61.22 o 
  14   2  12     3556.95     3329.68    251.26 o 
  15   2  12     1799.46     1843.59    116.55 o 
  16   2  12       53.61       74.64     67.41 o 
  17   2  12       15.43       38.23     72.82 o 
  18   2  12      261.78      347.07     87.42 o 
  19   2  12      220.53      209.30     91.96 o 
   1   3  12    13436.94    12605.43    530.64 o 
   2   3  12    38419.64    39624.42   1032.18 o 
   3   3  12     4087.22     4087.62    301.37 o 
   4   3  12      648.86      714.78     42.98 o 
   5   3  12     1306.79     1343.03     80.58 o 
   6   3  12     2661.82     2587.41    147.73 o 
   7   3  12     6048.41     6115.27    241.80 o 
   8   3  12       24.22       -7.31     51.11 o 
   9   3  12     4947.02     5149.85    651.17 o 
  10   3  12     3369.72     3536.99    248.65 o 
  11   3  12     1025.25      970.44     59.50 o 
  12   3  12      127.34       96.27     69.74 o 
  13   3  12      418.12      365.62     53.91 o 
  14   3  12      611.38      767.51     80.55 o 
  15   3  12     1076.20     1225.65    108.23 o 
  16   3  12      162.51      115.02     76.16 o 
  17   3  12      503.24      456.13    120.83 o 
  18   3  12      730.83      811.10    105.30 o 
  19   3  12      312.38      293.78    102.30 o 
   0   4  12     1741.66     1941.10     68.18 o 
   1   4  12     1506.49     1467.50     49.23 o 
   2   4  12      182.10      245.33     47.93 o 
   3   4  12     9710.76    10298.33   1317.51 o 
   4   4  12       19.38       19.03     33.31 o 
   5   4  12     9533.23     9121.70    384.92 o 
   6   4  12        7.00       37.02     45.58 o 
   7   4  12     2547.05     2428.98    271.05 o 
   8   4  12      207.56      118.43     49.25 o 
   9   4  12      159.64      148.53     48.13 o 
  10   4  12       49.14       50.12     52.17 o 
  11   4  12     3397.40     3375.88     70.10 o 
  12   4  12       42.49       77.20     71.03 o 
  13   4  12     1478.54     1575.41     92.78 o 
  14   4  12      531.04      670.95    152.31 o 
  15   4  12      456.95      459.97     69.66 o 
  16   4  12       33.38      110.23     87.04 o 
  17   4  12      140.60      276.92     97.89 o 
  18   4  12        7.23       54.59     86.14 o 
   1   5  12     5096.98     5343.61    126.38 o 
   2   5  12      298.73      255.14     38.47 o 
   3   5  12     2171.82     2298.44    257.53 o 
   4   5  12      189.90      162.07     51.86 o 
   5   5  12     1776.41     1716.15    208.84 o 
   6   5  12       14.41       35.51     60.87 o 
   7   5  12     9582.18     8713.02   4758.27 o 
   8   5  12       53.02       78.17     62.48 o 
   9   5  12     3848.63     3280.92    491.81 o 
  10   5  12      191.53      165.48     60.10 o 
  11   5  12     2333.56     2154.74    199.43 o 
  12   5  12      145.06      181.87     66.64 o 
  13   5  12       94.22      160.57     68.33 o 
  14   5  12       81.86      130.08     87.95 o 
  15   5  12     1603.51     1601.66    243.70 o 
  16   5  12        5.70       45.68     82.22 o 
  17   5  12      523.83      492.12    102.57 o 
   0   6  12      230.89      257.57     74.69 o 
   1   6  12      318.03      320.56     51.17 o 
   2   6  12      272.22      346.12     43.66 o 
   3   6  12     5602.15     5585.06    637.44 o 
   4   6  12        2.60       30.69     43.98 o 
   5   6  12     3078.69     2879.14     76.07 o 
   6   6  12       61.61       43.38     48.84 o 
   7   6  12     1103.64     1123.34     59.30 o 
   8   6  12      131.93       87.32     49.08 o 
   9   6  12      139.24       77.01     53.59 o 
  10   6  12      477.28      459.73     55.64 o 
  11   6  12     1019.90      937.51     90.30 o 
  12   6  12       10.55        7.76     60.10 o 
  13   6  12      531.99      514.70     62.01 o 
  14   6  12      345.78      335.69     69.30 o 
  15   6  12      344.65      355.02     71.82 o 
  16   6  12       17.92       41.21     92.60 o 
   1   7  12     2594.63     2604.43     58.28 o 
   2   7  12     1911.12     1981.27    239.78 o 
   3   7  12      342.86      347.88     60.04 o 
   4   7  12       92.79       58.61     49.81 o 
   5   7  12       12.74        9.28     58.55 o 
   6   7  12     1221.74     1180.56     88.44 o 
   7   7  12     1040.70      971.23     60.68 o 
   8   7  12       25.55       58.74     59.15 o 
   9   7  12      679.27      519.88    199.13 o 
  10   7  12      670.36      470.28    201.61 o 
  11   7  12      133.73       87.69     58.39 o 
  12   7  12       39.89       94.33     66.59 o 
  13   7  12       16.87       67.02     64.16 o 
  14   7  12      219.35      243.26     79.33 o 
   0   8  12      131.87      195.94     94.95 o 
   1   8  12        2.82       30.19     57.16 o 
   2   8  12      884.37      938.73     57.08 o 
   3   8  12      553.66      566.47     72.63 o 
   4   8  12       17.07       22.48     63.35 o 
   5   8  12      302.55      291.53     73.72 o 
   6   8  12      923.17      933.46     77.00 o 
   7   8  12       18.35       47.98     67.75 o 
   8   8  12      148.20      222.84     81.62 o 
   9   8  12       25.60       42.10     58.40 o 
  10   8  12      460.58      277.11    100.21 o 
  11   8  12      352.65      409.01     74.44 o 
   1   9  12       57.98      126.47     65.85 o 
   2   9  12      569.31      551.56     92.66 o 
   3   9  12       20.68      109.17     89.19 o 
   4   9  12       13.09       59.25     75.35 o 
   5   9  12       32.22       35.73     88.67 o 
   6   9  12      415.79      387.25     85.79 o 
   7   9  12       44.15      111.12     81.38 o 
   2   0  13     7812.59     7919.15    251.26 o 
   4   0  13    89828.69    90468.14  10140.12 o 
   6   0  13     8629.01     8620.29    134.75 o 
   8   0  13      244.55      268.04     58.79 o 
  10   0  13     7360.89     7623.74    124.13 o 
  12   0  13    20918.14    21167.32    157.92 o 
  14   0  13      945.73      956.01     76.84 o 
  16   0  13      795.72      828.69    109.25 o 
  18   0  13      852.77      604.26    126.84 o 
  20   0  13     1348.11     1460.83    119.69 o 
   0   1  13     4661.68     4389.85    140.54 o 
   1   1  13      870.88      833.48     34.89 o 
   2   1  13     2840.25     2553.91    122.33 o 
   3   1  13      540.38      554.30     38.50 o 
   4   1  13      135.56      163.22     38.64 o 
   5   1  13      375.08      447.42     35.16 o 
   6   1  13     8902.35     8982.04    615.97 o 
   7   1  13     2698.22     2483.61    277.71 o 
   8   1  13    10514.60    10360.55    767.78 o 
   9   1  13      313.06      373.65     46.66 o 
  10   1  13     1209.66     1178.82     53.37 o 
  11   1  13      781.12      719.38     54.59 o 
  12   1  13        0.49       92.14     50.89 o 
  13   1  13      454.27      511.57     55.57 o 
  14   1  13     1763.57     1673.85     57.79 o 
  15   1  13      128.84      146.48     56.08 o 
  16   1  13     2801.37     2895.44     66.95 o 
  17   1  13       85.91      187.82     65.86 o 
  18   1  13      172.97      229.44     86.44 o 
  19   1  13       42.15       94.89     85.22 o 
  20   1  13       26.01       43.89     90.84 o 
   1   2  13     8105.94     7686.80    176.86 o 
   2   2  13      346.34      280.00     29.06 o 
   3   2  13    26548.48    25741.31    908.05 o 
   4   2  13    33770.60    35400.92   2062.45 o 
   5   2  13     9794.39     9826.74    659.38 o 
   6   2  13     2924.43     3033.91    276.54 o 
   7   2  13     2767.81     2822.27    235.24 o 
   8   2  13      717.59      708.37     50.24 o 
   9   2  13     1818.60     1855.75    161.98 o 
  10   2  13     1345.71     1498.98    108.07 o 
  11   2  13     2729.94     2797.59    184.75 o 
  12   2  13     6369.61     6575.43    388.43 o 
  13   2  13     2770.09     2631.32    423.76 o 
  14   2  13      233.01      230.04     65.47 o 
  15   2  13      529.39      551.20     61.93 o 
  16   2  13      584.03      642.50     60.01 o 
  17   2  13      235.66      248.14     82.96 o 
  18   2  13      538.41      546.61     66.83 o 
  19   2  13      141.38      188.43     83.66 o 
   0   3  13     8942.26     9122.88    104.45 o 
   1   3  13    10167.35     9344.92    551.40 o 
   2   3  13     5173.65     5380.88     87.55 o 
   3   3  13     1168.61     1097.76     77.72 o 
   4   3  13      361.78      360.83     35.46 o 
   5   3  13     1880.32     1831.16     96.65 o 
   6   3  13     2160.48     2155.13    163.66 o 
   7   3  13     3542.73     3629.42    173.46 o 
   8   3  13     6042.74     6339.38    433.12 o 
   9   3  13     4768.80     5062.61    258.02 o 
  10   3  13      990.47     1098.99    138.10 o 
  11   3  13     2318.67     2182.50    176.84 o 
  12   3  13       61.80       62.57     52.89 o 
  13   3  13       89.49      104.81     58.18 o 
  14   3  13     1090.95     1135.33    172.76 o 
  15   3  13      982.04     1081.42    148.58 o 
  16   3  13     1378.11     1641.23     85.75 o 
  17   3  13      706.97      808.44    106.77 o 
  18   3  13       27.90      118.41     89.77 o 
  19   3  13      132.81      242.63     96.03 o 
   1   4  13     1217.19     1125.29    196.65 o 
   2   4  13     2441.22     2413.42    337.28 o 
   3   4  13     7049.72     7399.74    492.05 o 
   4   4  13      617.85      663.30     49.15 o 
   5   4  13     7244.95     7260.50    381.00 o 
   6   4  13        9.26       24.14     49.22 o 
   7   4  13     3690.26     3612.45    264.97 o 
   8   4  13       12.39       48.29     63.42 o 
   9   4  13     2530.98     2487.53    220.18 o 
  10   4  13      237.19      250.53     49.77 o 
  11   4  13     2099.13     2256.89    105.79 o 
  12   4  13       41.11      110.15     60.81 o 
  13   4  13     2151.96     2265.47    172.30 o 
  14   4  13       24.42        3.54     59.23 o 
  15   4  13      497.62      591.73    124.20 o 
  16   4  13        0.77       41.96     79.18 o 
  17   4  13      243.41      335.24    100.23 o 
  18   4  13        0.23       53.31     87.43 o 
   0   5  13       22.04       -5.16     54.19 o 
   1   5  13     6104.62     6453.05    146.40 o 
   2   5  13       20.95       35.53     40.14 o 
   3   5  13     4153.67     4394.89    617.53 o 
   4   5  13       10.18       53.04     52.40 o 
   5   5  13     4533.78     4416.11    274.20 o 
   6   5  13      166.72      143.83     41.50 o 
   7   5  13     5547.16     5472.23    239.48 o 
   8   5  13      243.88      212.90     57.26 o 
   9   5  13     4430.16     4213.03    204.64 o 
  10   5  13       73.96       94.76     59.02 o 
  11   5  13      986.05      961.29     67.37 o 
  12   5  13       60.64       72.48     58.25 o 
  13   5  13      530.99      567.52     69.98 o 
  14   5  13        9.44       28.16     71.92 o 
  15   5  13      658.87      694.84    195.22 o 
  16   5  13       23.22      123.98     87.49 o 
  17   5  13     1050.07      955.80    111.21 o 
   1   6  13      670.77      763.99     54.73 o 
   2   6  13     1234.82     1296.46     98.98 o 
   3   6  13     2032.60     2136.48    242.39 o 
   4   6  13     1287.29     1383.25     95.68 o 
   5   6  13     2719.03     2605.58    147.49 o 
   6   6  13       31.18       37.55     55.76 o 
   7   6  13      964.80      767.46    132.74 o 
   8   6  13      173.37      107.65     48.83 o 
   9   6  13      388.99      344.93     68.57 o 
  10   6  13       41.02       25.42     64.29 o 
  11   6  13      712.65      644.97     72.40 o 
  12   6  13      421.71      329.25     65.58 o 
  13   6  13      578.89      550.84     80.20 o 
  14   6  13       27.70       81.18     79.02 o 
  15   6  13      388.84      371.08     75.05 o 
   0   7  13     3393.65     3190.61    239.68 o 
   1   7  13     1652.68     1725.73     61.51 o 
   2   7  13      363.89      396.70     52.97 o 
   3   7  13     1034.90     1105.86    194.51 o 
   4   7  13       54.43      102.31     50.69 o 
   5   7  13      426.80      446.27     56.91 o 
   6   7  13      144.86      163.52     71.03 o 
   7   7  13      760.94      743.48     59.66 o 
   8   7  13     1276.15     1030.29    326.45 o 
   9   7  13      749.94      568.84    214.18 o 
  10   7  13      255.72      216.70     62.63 o 
  11   7  13      257.87      275.76     67.22 o 
  12   7  13       15.94       80.92     70.55 o 
  13   7  13      235.54      206.78     71.80 o 
   1   8  13      248.27      279.29     58.10 o 
   2   8  13       58.50      116.77     58.09 o 
   3   8  13      416.08      368.53     59.79 o 
   4   8  13      882.10     1058.08     74.11 o 
   5   8  13      206.83      294.85     76.19 o 
   6   8  13      285.05      307.71     77.53 o 
   7   8  13      130.48      124.94     65.88 o 
   8   8  13       27.53       36.02     52.84 o 
   9   8  13       33.78       81.82     82.26 o 
  10   8  13      151.76      184.45     70.93 o 
  11   8  13      130.05      105.16     74.19 o 
   0   9  13      965.80      913.18    105.70 o 
   1   9  13        7.22       52.37     66.54 o 
   2   9  13      160.10      200.15     90.25 o 
   3   9  13       39.88       68.78     77.74 o 
   4   9  13        6.39       88.16     80.00 o 
   5   9  13       27.39      104.49     92.87 o 
   6   9  13      282.64      255.11     80.31 o 
   7   9  13        2.63       56.46     83.22 o 
   0   0  14    15257.55    13955.76    174.91 o 
   2   0  14     8617.10     8381.30    250.68 o 
   4   0  14       93.49       51.01     60.43 o 
   6   0  14     7089.72     7677.09   1411.62 o 
   8   0  14    33870.97    31220.67    189.58 o 
  10   0  14     3285.10     3500.86     87.65 o 
  12   0  14     2691.24     2546.40     84.17 o 
  14   0  14     1759.73     1518.42     84.46 o 
  16   0  14     3221.31     3609.94    115.64 o 
  18   0  14      372.62      459.03    114.89 o 
  20   0  14      347.37      428.50    136.03 o 
   1   1  14     1356.90     1366.43     39.72 o 
   2   1  14     9669.71     9938.30    207.35 o 
   3   1  14     1666.15     1752.76     55.79 o 
   4   1  14    49559.45    52998.43   3173.83 o 
   5   1  14     2051.14     2466.55    215.56 o 
   6   1  14      114.17      118.95     39.25 o 
   7   1  14     1232.15     1014.10     78.02 o 
   8   1  14      410.57      493.96     47.33 o 
   9   1  14      697.89      694.31     43.42 o 
  10   1  14     1247.79     1475.08     97.65 o 
  11   1  14     1026.57      978.67     49.41 o 
  12   1  14     6715.70     7052.36    126.55 o 
  13   1  14     1661.77     1930.77     64.00 o 
  14   1  14      427.47      402.06     57.40 o 
  15   1  14       78.21       96.62     50.67 o 
  16   1  14       10.29       58.77     60.53 o 
  17   1  14       21.50       65.68     64.98 o 
  18   1  14      180.76      234.30     72.90 o 
  19   1  14       31.26       54.98     76.80 o 
  20   1  14     1393.88     1187.56    119.54 o 
   0   2  14    73192.59    74263.70    537.27 o 
   1   2  14    13811.76    13326.83    199.84 o 
   2   2  14     4243.66     4024.45    263.26 o 
   3   2  14    15944.32    16069.52    549.18 o 
   4   2  14     2550.42     2756.84    130.69 o 
   5   2  14     3598.80     3355.10    181.65 o 
   6   2  14     2088.38     2101.62    179.47 o 
   7   2  14     5389.48     5434.21    384.25 o 
   8   2  14    12990.09    12915.93    759.19 o 
   9   2  14     1741.20     1830.25    156.82 o 
  10   2  14      483.16      465.05     47.91 o 
  11   2  14      854.81      818.87     67.45 o 
  12   2  14       77.23       69.44     48.78 o 
  13   2  14      271.04      220.15     57.06 o 
  14   2  14      117.73      111.86     58.04 o 
  15   2  14      426.57      448.64     62.06 o 
  16   2  14     2301.67     2297.69    182.15 o 
  17   2  14      578.96      613.33     73.43 o 
  18   2  14      220.25      307.80     75.39 o 
  19   2  14      139.70      200.71     93.65 o 
   1   3  14     4451.14     4640.46     82.59 o 
   2   3  14     1996.35     1967.44     94.41 o 
   3   3  14     5930.72     5589.33    188.83 o 
   4   3  14     3851.41     4143.77    368.54 o 
   5   3  14     8675.27     8636.17    495.18 o 
   6   3  14     3167.74     3244.31    254.18 o 
   7   3  14     2245.92     2364.71    133.05 o 
   8   3  14       16.78       53.87     65.26 o 
   9   3  14      803.60      817.92     63.61 o 
  10   3  14     1935.04     2000.98    131.19 o 
  11   3  14     2498.36     2490.39    302.03 o 
  12   3  14     3306.51     3440.49    322.79 o 
  13   3  14     2016.69     2064.71     86.97 o 
  14   3  14      141.58      151.69     56.52 o 
  15   3  14      336.23      371.80     66.03 o 
  16   3  14      681.22      762.61    111.51 o 
  17   3  14       88.75      148.95     66.39 o 
  18   3  14      173.68      231.92     84.57 o 
  19   3  14      247.22      255.94     89.85 o 
   0   4  14      727.93      671.54     51.66 o 
   1   4  14     5962.97     5598.58    189.21 o 
   2   4  14       40.39       52.60     32.32 o 
   3   4  14     2441.40     2480.86    164.09 o 
   4   4  14      149.17      159.54     35.00 o 
   5   4  14     1178.50     1187.90     92.76 o 
   6   4  14       82.37       52.66     42.68 o 
   7   4  14     5650.36     5610.98    187.01 o 
   8   4  14      765.69      717.65     66.39 o 
   9   4  14     7961.20     8416.71    822.61 o 
  10   4  14      213.10      195.24     48.96 o 
  11   4  14     1354.91     1336.02     62.64 o 
  12   4  14      138.89       86.94     69.21 o 
  13   4  14      441.41      425.66     58.69 o 
  14   4  14       58.78       56.53     59.12 o 
  15   4  14      905.86      890.75     79.07 o 
  16   4  14      272.18      292.26     77.48 o 
  17   4  14     1146.38     1168.86     94.41 o 
  18   4  14        1.52      101.24     86.43 o 
   1   5  14     3914.29     4021.64     60.38 o 
   2   5  14       82.44       53.13     31.92 o 
   3   5  14     5181.59     4824.36    690.40 o 
   4   5  14      116.72      131.14     38.27 o 
   5   5  14     9110.50     8794.03    215.70 o 
   6   5  14      101.51       59.12     41.10 o 
   7   5  14     2393.12     2475.79    193.15 o 
   8   5  14      267.14      253.96     59.74 o 
   9   5  14      657.05      657.99     73.58 o 
  10   5  14       86.41       72.43     57.98 o 
  11   5  14      812.21      915.62     62.67 o 
  12   5  14        0.60       14.32     73.62 o 
  13   5  14     1907.34     1945.24    118.93 o 
  14   5  14       11.62       37.07     65.03 o 
  15   5  14      493.73      481.77     80.51 o 
  16   5  14       28.98       69.08     96.30 o 
  17   5  14      138.33      180.03     90.86 o 
   0   6  14     1812.41     1930.02     72.79 o 
   1   6  14     3495.74     3773.81    117.62 o 
   2   6  14      223.45      259.99     45.41 o 
   3   6  14      575.25      662.67     47.18 o 
   4   6  14       85.55      129.20     50.09 o 
   5   6  14      650.34      607.47     52.76 o 
   6   6  14      120.83       86.68     42.20 o 
   7   6  14     1814.89     1576.05    322.03 o 
   8   6  14      521.19      532.38     95.06 o 
   9   6  14     1836.17     1782.45     69.96 o 
  10   6  14        6.96       33.90     67.87 o 
  11   6  14      672.80      599.46     73.17 o 
  12   6  14        3.11       27.57     72.37 o 
  13   6  14      113.89      200.84     93.66 o 
  14   6  14        5.69       29.75     76.09 o 
  15   6  14      301.04      298.30     98.35 o 
   1   7  14      803.94      824.12     60.53 o 
   2   7  14      238.16      295.80     48.62 o 
   3   7  14      955.52      942.29    143.09 o 
   4   7  14     1093.99     1198.49     69.56 o 
   5   7  14     1137.30     1212.67     60.62 o 
   6   7  14      504.59      506.38     63.60 o 
   7   7  14      642.66      443.26     64.15 o 
   8   7  14        7.46       43.54     58.59 o 
   9   7  14      243.23      274.87     58.64 o 
  10   7  14      195.99      224.13     58.13 o 
  11   7  14      294.58      317.36     73.87 o 
  12   7  14      450.84      474.28     80.08 o 
  13   7  14      529.66      496.15     78.44 o 
   0   8  14     1668.38     1269.39     97.55 o 
   1   8  14      364.30      339.84     59.01 o 
   2   8  14      147.65      186.45     73.74 o 
   3   8  14      408.46      456.73     59.94 o 
   4   8  14       18.81       61.84     71.77 o 
   5   8  14       51.16       97.65     68.97 o 
   6   8  14       61.66      116.13     71.76 o 
   7   8  14      132.37      122.51     54.67 o 
   8   8  14     1308.17     1043.55    292.89 o 
   9   8  14      141.10      148.19     73.16 o 
  10   8  14      100.24      148.23     72.42 o 
  11   8  14       68.34       36.11    153.24 o 
   1   9  14       23.04      134.95     74.11 o 
   2   9  14      121.81      156.68     71.95 o 
   3   9  14       22.71       40.83     82.70 o 
   4   9  14      765.43      688.34     87.03 o 
   5   9  14       20.82       95.05     80.66 o 
   6   9  14       52.41       68.88     76.85 o 
   2   0  15    21788.46    20422.20    279.25 o 
   4   0  15     4555.96     4780.61    637.27 o 
   6   0  15    19084.34    22907.45   3507.91 o 
   8   0  15     2097.31     2078.62     76.06 o 
  10   0  15    18234.47    18506.06    148.27 o 
  12   0  15      172.02      147.73     67.35 o 
  14   0  15     3539.26     3190.43     90.74 o 
  16   0  15       62.90       57.24     96.83 o 
  18   0  15     2493.06     2138.08    111.97 o 
   0   1  15     2217.19     2015.66     54.97 o 
   1   1  15     5275.78     5052.14     54.66 o 
   2   1  15    17609.80    17389.77    318.11 o 
   3   1  15     9143.94     9398.72    335.26 o 
   4   1  15       78.53       53.71     44.42 o 
   5   1  15     1085.95     1124.84    134.99 o 
   6   1  15    16875.00    17003.91   1794.20 o 
   7   1  15       19.02       59.04     37.06 o 
   8   1  15     2573.09     2487.02     85.23 o 
   9   1  15      755.04      847.69     63.42 o 
  10   1  15     6641.67     6604.32    141.51 o 
  11   1  15      759.60      687.11     48.19 o 
  12   1  15      458.75      454.72     56.83 o 
  13   1  15      538.46      632.17     67.13 o 
  14   1  15     4038.29     4316.05    120.08 o 
  15   1  15      199.95      222.56     52.40 o 
  16   1  15      452.54      378.45     66.67 o 
  17   1  15       38.07       63.66     61.06 o 
  18   1  15      928.84     1041.91     84.34 o 
  19   1  15       20.96      132.03     93.92 o 
   1   2  15     5828.65     5624.86     80.45 o 
   2   2  15    20122.76    20481.56    533.70 o 
   3   2  15     3928.79     4022.38    112.50 o 
   4   2  15     5679.52     5916.25    231.12 o 
   5   2  15     1713.65     1608.02    109.04 o 
   6   2  15     4226.29     4179.15    193.73 o 
   7   2  15     3867.11     3865.72    277.57 o 
   8   2  15      638.00      624.13     51.88 o 
   9   2  15     2925.79     2901.97    136.97 o 
  10   2  15     8016.25     7983.79    144.50 o 
  11   2  15      624.34      608.86     57.20 o 
  12   2  15      360.68      368.10     64.58 o 
  13   2  15      269.61      246.02     51.38 o 
  14   2  15      461.23      431.32     53.89 o 
  15   2  15     1115.65     1086.65     64.11 o 
  16   2  15      300.32      335.89     66.75 o 
  17   2  15      236.43      279.16    107.34 o 
  18   2  15     1124.32     1219.47     73.68 o 
  19   2  15      263.04      357.60     87.28 o 
   0   3  15      733.91      686.71     52.39 o 
   1   3  15     6370.88     6115.88     73.20 o 
   2   3  15     8229.93     8301.93    221.89 o 
   3   3  15    10914.58    10076.64    427.10 o 
   4   3  15     1420.56     1625.33    150.11 o 
   5   3  15     5372.64     5360.75    321.85 o 
   6   3  15     1886.86     1856.40     95.43 o 
   7   3  15     4508.59     4371.37    243.66 o 
   8   3  15      485.84      557.97     74.07 o 
   9   3  15     1975.90     1912.62     56.58 o 
  10   3  15     2290.60     2381.44    180.51 o 
  11   3  15     3174.64     3194.20     72.04 o 
  12   3  15      101.39      126.91     60.81 o 
  13   3  15     1488.40     1560.89     66.23 o 
  14   3  15     1221.72     1330.76     79.18 o 
  15   3  15      513.74      507.00     75.41 o 
  16   3  15        5.27       63.40     73.34 o 
  17   3  15       66.67      202.38     88.20 o 
  18   3  15       55.83       93.15     75.35 o 
   1   4  15     8849.54     8575.39    116.95 o 
   2   4  15     1164.75     1147.69     47.33 o 
   3   4  15     1062.20      925.44     64.05 o 
   4   4  15      891.81     1011.88     90.64 o 
   5   4  15     2526.16     2429.72     74.13 o 
   6   4  15     2144.03     2227.72     60.08 o 
   7   4  15     5889.84     6131.46    260.14 o 
   8   4  15      143.83      224.79     64.28 o 
   9   4  15     5098.34     5458.97    425.01 o 
  10   4  15      287.95      353.21     58.21 o 
  11   4  15      832.97      926.43     88.24 o 
  12   4  15      790.03      681.43     61.79 o 
  13   4  15      122.62      141.06     58.57 o 
  14   4  15      149.60       99.91     78.67 o 
  15   4  15     1633.92     1466.89    110.71 o 
  16   4  15      165.48      185.15     74.50 o 
  17   4  15      574.32      489.86     78.59 o 
  18   4  15       61.29      139.20     91.46 o 
   0   5  15      345.33      331.11     45.84 o 
   1   5  15      806.76      844.38     33.98 o 
   2   5  15      167.02      184.56     38.96 o 
   3   5  15     4268.45     4427.96    278.08 o 
   4   5  15      114.64      137.79     44.45 o 
   5   5  15     6028.37     6137.17    252.94 o 
   6   5  15       31.00      -31.20     44.42 o 
   7   5  15     1250.62     1248.51     58.26 o 
   8   5  15       53.92       56.50     50.06 o 
   9   5  15      454.73      451.87     69.04 o 
  10   5  15       99.32      145.31     59.30 o 
  11   5  15     2005.82     2088.30    193.42 o 
  12   5  15       99.82       83.08     68.32 o 
  13   5  15     1324.01     1355.68    127.22 o 
  14   5  15       18.28       37.42     71.75 o 
  15   5  15      749.48      686.86     85.48 o 
  16   5  15       54.24      100.21    100.62 o 
   1   6  15     4819.87     4857.16    327.05 o 
   2   6  15      417.23      441.25     42.46 o 
   3   6  15     1651.42     1558.82    240.06 o 
   4   6  15       88.95       90.83     35.36 o 
   5   6  15      754.56      641.42     81.00 o 
   6   6  15      940.91      897.80     45.44 o 
   7   6  15     2305.57     2308.02    207.73 o 
   8   6  15       97.75      106.59     60.89 o 
   9   6  15     1502.79     1408.36    145.52 o 
  10   6  15       55.07       79.27     65.94 o 
  11   6  15      645.68      642.56     72.60 o 
  12   6  15      199.42      231.94     75.30 o 
  13   6  15      161.45      181.05     72.46 o 
  14   6  15      142.75      200.80    106.35 o 
  15   6  15      400.27      419.40     82.80 o 
   0   7  15      118.35       85.65     67.72 o 
   1   7  15      398.78      417.80     59.96 o 
   2   7  15     1508.01     1564.23    113.70 o 
   3   7  15     1131.83     1206.38    141.98 o 
   4   7  15       57.26       85.45     52.08 o 
   5   7  15     1090.32      972.14    113.07 o 
   6   7  15     1114.83      985.32    152.36 o 
   7   7  15       85.18      167.95     75.53 o 
   8   7  15       21.53       77.57     75.62 o 
   9   7  15        1.60       37.62     65.11 o 
  10   7  15      300.09      315.37     59.56 o 
  11   7  15      680.55      586.20     58.61 o 
  12   7  15        2.62       51.48     74.94 o 
  13   7  15      275.00      316.75     72.90 o 
   1   8  15      304.18      386.59     57.82 o 
   2   8  15      748.80      700.56     77.37 o 
   3   8  15       34.76       99.28     60.73 o 
   4   8  15      220.47      228.63     93.64 o 
   5   8  15       81.14       53.70     51.57 o 
   6   8  15      428.43      275.50     63.20 o 
   7   8  15      231.59      223.44     59.74 o 
   8   8  15       11.71      102.03     64.46 o 
   9   8  15      184.58      186.84     80.24 o 
  10   8  15      306.88      264.50     91.70 o 
   0   9  15        2.24       49.00     89.04 o 
   1   9  15       18.57       45.45     64.70 o 
   2   9  15      630.56      549.31     67.96 o 
   3   9  15      145.27       62.05     91.30 o 
   4   9  15       10.15       80.12     77.37 o 
   5   9  15       44.32       59.71     64.28 o 
   6   9  15      671.65      469.67     82.59 o 
   0   0  16    36764.76    35930.82    246.92 o 
   2   0  16     4360.30     3738.77    205.31 o 
   4   0  16     5725.12     6343.69    535.53 o 
   6   0  16     3140.06     3035.19    719.52 o 
   8   0  16     1002.65      979.16     84.96 o 
  10   0  16     1781.68     1801.24     97.38 o 
  12   0  16      210.95      264.29     85.95 o 
  14   0  16      535.77      607.64     74.69 o 
  16   0  16      762.65      806.68    112.40 o 
  18   0  16      728.05      765.97    100.50 o 
   1   1  16     4198.29     4075.31     50.27 o 
   2   1  16    20942.63    20634.80    518.13 o 
   3   1  16     7492.57     7408.80    137.93 o 
   4   1  16    18644.35    18943.48   1110.40 o 
   5   1  16     1752.25     1754.23    185.57 o 
   6   1  16    16491.69    17444.34   2031.50 o 
   7   1  16      398.49      356.15     38.59 o 
   8   1  16      136.19      117.68     46.69 o 
   9   1  16     1250.05     1201.09     54.28 o 
  10   1  16    14459.22    14893.42    858.32 o 
  11   1  16       47.20       29.71     51.11 o 
  12   1  16     9591.92     9863.49     90.01 o 
  13   1  16      108.03      142.74     63.05 o 
  14   1  16      902.92      973.85     87.73 o 
  15   1  16      796.78      718.46     57.43 o 
  16   1  16      354.52      368.77     59.00 o 
  17   1  16      274.57      301.90     62.01 o 
  18   1  16     1998.10     2089.09     96.62 o 
  19   1  16      153.84      185.22    100.42 o 
   0   2  16    11952.05    12093.50    257.15 o 
   1   2  16      811.92      825.88     34.55 o 
   2   2  16     5242.88     5036.19    157.32 o 
   3   2  16      856.78      803.77     38.10 o 
   4   2  16     1744.58     1783.07     85.73 o 
   5   2  16     3233.41     3375.47    208.75 o 
   6   2  16     2176.88     2214.17    212.50 o 
   7   2  16     1409.43     1369.80    130.47 o 
   8   2  16     9622.92     9840.95    315.64 o 
   9   2  16     2490.51     2524.50    186.97 o 
  10   2  16     3682.44     3934.66    280.32 o 
  11   2  16      778.63      756.88     54.76 o 
  12   2  16       95.56      114.33     49.86 o 
  13   2  16      364.14      475.19     66.26 o 
  14   2  16     2055.32     2082.16     82.10 o 
  15   2  16      473.65      532.58     75.06 o 
  16   2  16      844.91      849.01     70.15 o 
  17   2  16      232.44      231.37     67.41 o 
  18   2  16      101.87      135.01     77.52 o 
  19   2  16       55.63      145.74     97.42 o 
   1   3  16    10515.49    10397.17    123.50 o 
   2   3  16     3785.57     3725.13    159.31 o 
   3   3  16     7281.65     6653.23    382.62 o 
   4   3  16     3638.79     3704.74    335.44 o 
   5   3  16     2583.88     2578.13    137.04 o 
   6   3  16      458.23      453.09     49.44 o 
   7   3  16     6513.50     6495.44    394.45 o 
   8   3  16     2010.95     2083.98    225.59 o 
   9   3  16     4290.35     4076.37    135.43 o 
  10   3  16     1038.53     1021.72     79.03 o 
  11   3  16     2378.06     2230.42    220.95 o 
  12   3  16       13.04       -1.35     57.43 o 
  13   3  16      984.58     1057.22    137.86 o 
  14   3  16      301.76      355.51     55.92 o 
  15   3  16      712.99      664.86     68.71 o 
  16   3  16       25.82       87.30     72.09 o 
  17   3  16      303.86      372.12     78.37 o 
  18   3  16      208.99      251.12     83.62 o 
   0   4  16      377.97      336.77     49.32 o 
   1   4  16     7729.42     7194.29    320.95 o 
   2   4  16      528.02      640.48     34.22 o 
   3   4  16     4118.62     4149.75    214.21 o 
   4   4  16       71.25      107.15     39.01 o 
   5   4  16     5190.82     4633.68     94.31 o 
   6   4  16     1397.79     1400.98     51.31 o 
   7   4  16     1993.32     2002.71     70.94 o 
   8   4  16      784.33      744.32     81.70 o 
   9   4  16     2497.90     2524.13    108.11 o 
  10   4  16       87.28      150.78     55.41 o 
  11   4  16     1756.45     1738.64    228.61 o 
  12   4  16       68.64      107.47     60.15 o 
  13   4  16     1073.89     1051.47     68.56 o 
  14   4  16      618.60      602.69     74.78 o 
  15   4  16      471.49      506.69     70.66 o 
  16   4  16      315.84      368.44    112.25 o 
  17   4  16      615.89      661.78     82.34 o 
   1   5  16     1596.22     1497.43     55.97 o 
   2   5  16      112.78      119.34     37.63 o 
   3   5  16     2101.77     1871.37    231.31 o 
   4   5  16      180.60      149.48     37.37 o 
   5   5  16     3235.92     3223.36    159.12 o 
   6   5  16      130.88      174.75     42.25 o 
   7   5  16     1783.36     1782.34     65.80 o 
   8   5  16      312.67      340.36     52.96 o 
   9   5  16     1592.41     1525.03    123.80 o 
  10   5  16        9.99       45.94     50.65 o 
  11   5  16     1046.52     1040.85     72.01 o 
  12   5  16       67.49      159.60     78.20 o 
  13   5  16     1275.53     1196.29    101.50 o 
  14   5  16       24.05       97.21     66.40 o 
  15   5  16      706.02      654.21     95.65 o 
  16   5  16        0.49      104.79     86.42 o 
   0   6  16      454.90      424.10     53.31 o 
   1   6  16     2484.73     2464.70     58.22 o 
   2   6  16      102.02      121.82     38.90 o 
   3   6  16     3994.78     4030.12    222.39 o 
   4   6  16       71.37       98.25     42.83 o 
   5   6  16     2335.20     2211.97    135.25 o 
   6   6  16      141.06       86.17     43.70 o 
   7   6  16     1258.04     1132.53     92.63 o 
   8   6  16      596.97      626.68     63.01 o 
   9   6  16     1118.40     1034.61     78.45 o 
  10   6  16       88.54      121.72     60.49 o 
  11   6  16     1024.35      913.71     70.66 o 
  12   6  16       24.18       80.54     65.71 o 
  13   6  16      629.04      574.71     83.99 o 
  14   6  16      115.52      164.72     86.51 o 
  15   6  16      319.36      252.62     91.28 o 
   1   7  16     1277.04     1085.97    223.96 o 
   2   7  16      593.59      514.08    105.78 o 
   3   7  16      507.32      532.56    111.95 o 
   4   7  16      599.11      557.72     42.11 o 
   5   7  16      520.42      495.83     44.57 o 
   6   7  16      185.77      167.39     46.48 o 
   7   7  16      306.90      286.79     70.69 o 
   8   7  16       48.55       38.98     71.21 o 
   9   7  16      262.41      211.83     59.16 o 
  10   7  16      198.52      231.60     64.96 o 
  11   7  16      224.79      217.62     65.44 o 
  12   7  16      128.33      118.25     67.44 o 
  13   7  16      160.73      163.65     66.15 o 
   0   8  16      635.42      721.68    135.62 o 
   1   8  16       53.07       61.33     45.46 o 
   2   8  16      590.73      427.13     99.89 o 
   3   8  16      148.68       98.92     48.69 o 
   4   8  16       34.46       21.07     55.23 o 
   5   8  16      251.61      280.44     58.11 o 
   6   8  16      623.88      450.23     54.93 o 
   7   8  16       44.42      105.18     71.25 o 
   8   8  16      742.54      661.43     75.78 o 
   9   8  16      114.10      164.29     87.18 o 
  10   8  16      288.63      300.39    109.18 o 
   1   9  16       80.04       99.40     54.28 o 
   2   9  16      138.75      126.55     58.64 o 
   3   9  16       33.60      119.57     66.40 o 
   4   9  16      363.11      332.42     66.80 o 
   5   9  16       49.42      115.61     68.72 o 
   2   0  17      477.59      435.03     46.49 o 
   4   0  17    26941.63    27220.24   3392.65 o 
   6   0  17     2073.84     2539.63    524.24 o 
   8   0  17      164.31      183.96     58.63 o 
  10   0  17      631.35      719.19     65.89 o 
  12   0  17    12782.67    14261.17    149.04 o 
  14   0  17       95.05       58.53     71.30 o 
  16   0  17      126.88      140.34    103.32 o 
  18   0  17      164.11      205.31     95.83 o 
   0   1  17    63141.37    59392.05    458.60 o 
   1   1  17     2783.45     2672.92     45.48 o 
   2   1  17      243.31      168.14     41.20 o 
   3   1  17     1292.71     1178.71     45.43 o 
   4   1  17      886.85      962.98     57.27 o 
   5   1  17     2636.39     2692.92    274.36 o 
   6   1  17      307.51      331.42     35.92 o 
   7   1  17     1751.88     1814.62    196.77 o 
   8   1  17    22366.32    21096.16    336.88 o 
   9   1  17     2180.93     2145.00     54.16 o 
  10   1  17      854.94      848.29     48.92 o 
  11   1  17      345.10      387.56     51.69 o 
  12   1  17      651.63      592.39     65.09 o 
  13   1  17        3.06       65.95     49.67 o 
  14   1  17      256.35      335.99     68.37 o 
  15   1  17      302.41      211.98     71.73 o 
  16   1  17     3381.46     3244.25     71.68 o 
  17   1  17      295.76      347.02     70.26 o 
  18   1  17       98.06      168.16     75.76 o 
  19   1  17       81.68      119.74     87.26 o 
   1   2  17     3021.55     2888.79     97.11 o 
   2   2  17      710.87      645.91     33.81 o 
   3   2  17     4815.58     4542.77    158.58 o 
   4   2  17    28152.42    29500.82   1043.30 o 
   5   2  17     4871.95     5082.40    559.59 o 
   6   2  17       41.99       71.67     35.23 o 
   7   2  17      445.73      491.07     46.32 o 
   8   2  17     1882.13     2051.07    134.17 o 
   9   2  17      275.06      245.36     51.62 o 
  10   2  17      158.61      131.93     47.56 o 
  11   2  17      557.15      723.27    108.96 o 
  12   2  17     5549.02     5697.46    441.61 o 
  13   2  17      713.90      726.45     60.37 o 
  14   2  17      121.84      100.88     53.40 o 
  15   2  17       96.51      106.41     58.11 o 
  16   2  17      317.44      395.91     70.06 o 
  17   2  17      100.10      136.96     72.59 o 
  18   2  17       38.36      148.81     72.25 o 
  19   2  17      180.23      246.23     87.94 o 
   0   3  17     3675.93     3389.65    248.85 o 
   1   3  17    12446.58    11690.35    295.59 o 
   2   3  17      310.34      325.54     33.69 o 
   3   3  17     1853.78     1813.95     63.15 o 
   4   3  17      689.52      725.76     43.27 o 
   5   3  17      765.56      750.89     46.23 o 
   6   3  17       69.09       57.87     46.29 o 
   7   3  17     4069.52     4009.91    209.40 o 
   8   3  17     2240.00     2224.16    194.12 o 
   9   3  17     8384.37     8321.53    356.38 o 
  10   3  17      225.63      275.11     63.98 o 
  11   3  17      797.01      732.44    106.34 o 
  12   3  17       17.82        9.96     57.26 o 
  13   3  17      244.01      252.97     57.90 o 
  14   3  17      296.63      249.55     63.86 o 
  15   3  17      605.64      549.40     64.01 o 
  16   3  17      566.37      673.87     74.48 o 
  17   3  17     1316.32     1253.47    141.06 o 
  18   3  17       23.91       -6.86     81.60 o 
   1   4  17     2217.32     2085.38     45.04 o 
   2   4  17      406.74      392.79     33.97 o 
   3   4  17     6361.64     6414.13    292.95 o 
   4   4  17     8644.80     9079.98    805.37 o 
   5   4  17     7884.86     7639.58    276.84 o 
   6   4  17     2182.20     2243.63    116.20 o 
   7   4  17      816.22      803.19     67.31 o 
   8   4  17      543.39      562.91     66.52 o 
   9   4  17      136.61       92.43     55.71 o 
  10   4  17      111.06      127.90     51.22 o 
  11   4  17     2245.78     2232.46    135.72 o 
  12   4  17      539.73      561.36     56.28 o 
  13   4  17     2997.49     2934.33     71.19 o 
  14   4  17       22.01       44.29     67.20 o 
  15   4  17      178.77      308.28     86.72 o 
  16   4  17       85.62      198.88     70.55 o 
  17   4  17        8.13       17.41     79.51 o 
   0   5  17      565.75      537.59     43.30 o 
   1   5  17     4738.65     4711.21    150.96 o 
   2   5  17      190.63      203.26     39.52 o 
   3   5  17     2297.79     2374.62    150.21 o 
   4   5  17       14.26       26.88     39.62 o 
   5   5  17      779.75      746.23     43.13 o 
   6   5  17       95.58      141.57     55.75 o 
   7   5  17     2494.52     2332.15     91.20 o 
   8   5  17      103.34       87.84     55.42 o 
   9   5  17     2391.68     2378.63    134.46 o 
  10   5  17       17.55       86.37     64.46 o 
  11   5  17      447.08      481.33     76.10 o 
  12   5  17        1.26        4.44     69.30 o 
  13   5  17      227.61      235.40     74.62 o 
  14   5  17       19.21       84.67     72.69 o 
  15   5  17      540.99      595.92     95.26 o 
  16   5  17       21.92      136.90     86.67 o 
   1   6  17      961.86     1018.26     40.95 o 
   2   6  17       39.76       21.77     36.27 o 
   3   6  17     3217.46     3223.00    223.31 o 
   4   6  17     1232.91     1213.72    120.56 o 
   5   6  17     3254.85     3250.39    158.56 o 
   6   6  17      237.87      230.94     50.22 o 
   7   6  17      761.02      834.23     76.71 o 
   8   6  17       53.25      150.57     67.74 o 
   9   6  17      127.60      111.47     63.68 o 
  10   6  17       46.52       82.86     74.99 o 
  11   6  17      818.50      803.59     91.59 o 
  12   6  17      201.99      254.69     87.05 o 
  13   6  17     1549.45     1543.26     87.19 o 
  14   6  17       31.42       17.64     77.41 o 
  15   6  17      248.32      315.68    143.81 o 
   0   7  17     1207.83     1211.81     71.65 o 
   1   7  17     1151.42     1157.30     47.89 o 
   2   7  17       36.36       48.67     47.57 o 
   3   7  17      243.59      224.67     56.59 o 
   4   7  17       92.77      105.36     45.62 o 
   5   7  17      209.51      123.13     46.41 o 
   6   7  17       15.02        7.53     52.93 o 
   7   7  17      232.32      267.83     61.64 o 
   8   7  17     1151.15     1101.22     57.66 o 
   9   7  17      934.94      867.64     62.39 o 
  10   7  17       51.71       78.90     65.12 o 
  11   7  17      112.57      182.08     67.66 o 
  12   7  17        9.22       62.98     71.99 o 
   1   8  17      118.41      162.61     49.79 o 
   2   8  17       44.60       47.59     49.01 o 
   3   8  17      250.26      251.88     50.33 o 
   4   8  17     1382.20     1280.74     57.09 o 
   5   8  17      241.24      236.03     56.40 o 
   6   8  17       39.00       49.73     56.25 o 
   7   8  17      108.59      143.57     73.99 o 
   8   8  17       33.82       94.35     69.26 o 
   9   8  17       21.47       87.88     68.03 o 
   0   9  17     1454.54     1184.61     89.37 o 
   1   9  17       48.62       88.28     60.48 o 
   2   9  17        2.18      125.12     61.40 o 
   3   9  17       73.61       96.35     68.17 o 
   4   9  17        9.13       51.04     63.53 o 
   2   0  18     8942.64     8572.61    117.76 o 
   4   0  18      212.42      171.94     42.87 o 
   6   0  18     3139.25     3798.40    898.86 o 
   8   0  18     9641.33     9717.42    113.90 o 
  10   0  18    12110.00    11487.74    121.62 o 
  12   0  18      198.46      182.74     87.65 o 
  14   0  18     4882.26     4728.50     99.23 o 
  16   0  18     1336.46     1450.27     90.81 o 
  18   0  18      453.54      583.99    101.70 o 
   1   1  18     1401.63     1460.18     71.59 o 
   2   1  18    25503.35    25114.76    347.18 o 
   3   1  18      211.80      206.18     36.06 o 
   4   1  18     7789.84     7631.33    344.80 o 
   5   1  18     1388.45     1431.55    120.13 o 
   6   1  18     4324.02     4965.71    637.69 o 
   7   1  18     2711.91     2779.25    288.73 o 
   8   1  18      837.49      850.12     49.59 o 
   9   1  18      692.86      811.57     72.42 o 
  10   1  18     5311.27     5323.85    159.95 o 
  11   1  18     1189.85     1209.29     66.09 o 
  12   1  18     2588.24     2680.19     65.21 o 
  13   1  18       85.51      113.92     50.12 o 
  14   1  18     1012.51      983.82     55.84 o 
  15   1  18       19.53       91.53     77.89 o 
  16   1  18      352.62      383.48     60.88 o 
  17   1  18      117.31      106.88     72.68 o 
  18   1  18      824.15      922.13     75.00 o 
  19   1  18       47.47      144.53     94.71 o 
   0   2  18     8476.99     8222.15     94.27 o 
   1   2  18     6010.31     5554.36     73.17 o 
   2   2  18     9547.44     9132.43    252.40 o 
   3   2  18     7003.62     6863.64    163.30 o 
   4   2  18      174.91      120.01     36.44 o 
   5   2  18     2943.91     3082.32    368.38 o 
   6   2  18     6717.94     7275.10    443.34 o 
   7   2  18     1422.03     1600.75    104.07 o 
   8   2  18     1144.88     1213.93     62.65 o 
   9   2  18     4328.52     4087.08    189.77 o 
  10   2  18     1335.47     1403.91     58.88 o 
  11   2  18      516.56      571.35     50.08 o 
  12   2  18      165.16      170.84     67.08 o 
  13   2  18       91.49      105.31     54.75 o 
  14   2  18      587.04      657.85     67.96 o 
  15   2  18      343.59      316.98     59.12 o 
  16   2  18      713.58      773.55     66.50 o 
  17   2  18      287.37      364.36     77.45 o 
  18   2  18      391.69      387.92     85.89 o 
   1   3  18     6192.17     5512.82    293.36 o 
   2   3  18      854.08      888.21     40.13 o 
   3   3  18     2919.61     2829.46     77.16 o 
   4   3  18     5828.20     5906.59    201.41 o 
   5   3  18     3257.85     3295.39    189.97 o 
   6   3  18     5800.90     5904.77    371.08 o 
   7   3  18     1781.66     1902.14    130.59 o 
   8   3  18      232.65      308.15     48.42 o 
   9   3  18     5087.68     5090.84    467.68 o 
  10   3  18     3152.60     3291.91    247.21 o 
  11   3  18      955.86      935.60     60.74 o 
  12   3  18     1846.25     1852.31    271.40 o 
  13   3  18      269.46      301.78     61.66 o 
  14   3  18      375.37      343.71     67.12 o 
  15   3  18      630.41      765.68     83.18 o 
  16   3  18      144.46      226.02     86.85 o 
  17   3  18      492.61      529.03     79.91 o 
  18   3  18      459.15      406.12     78.36 o 
   0   4  18     1563.07     1487.59     60.66 o 
   1   4  18     1667.87     1564.83     46.13 o 
   2   4  18       38.95       40.41     33.33 o 
   3   4  18     5419.68     5421.90    268.80 o 
   4   4  18     1013.92      978.15    117.39 o 
   5   4  18     3000.67     3224.04    151.43 o 
   6   4  18       98.77      104.53     50.49 o 
   7   4  18     1459.26     1404.42     50.50 o 
   8   4  18      138.13      145.08     66.89 o 
   9   4  18     2251.71     2187.51    250.33 o 
  10   4  18       14.07       71.98     64.47 o 
  11   4  18     3383.01     3253.42    447.21 o 
  12   4  18        2.59       21.06     60.45 o 
  13   4  18     1206.12     1270.18     92.99 o 
  14   4  18      248.14      235.35     68.11 o 
  15   4  18      622.64      731.53     80.69 o 
  16   4  18        5.18        4.74     78.86 o 
  17   4  18      261.35      266.82     93.88 o 
   1   5  18     4414.25     4453.40     94.93 o 
   2   5  18      155.33      128.76     38.14 o 
   3   5  18     6042.98     5934.19    428.74 o 
   4   5  18      506.34      530.68     51.90 o 
   5   5  18     1498.19     1533.72     46.43 o 
   6   5  18       73.72      113.23     69.50 o 
   7   5  18     2625.59     2608.90     80.85 o 
   8   5  18      176.55      173.67     68.26 o 
   9   5  18      755.37      721.37    150.84 o 
  10   5  18       71.95      135.44     66.37 o 
  11   5  18     1229.54     1201.16     77.99 o 
  12   5  18       40.81       64.36     76.13 o 
  13   5  18      696.46      753.93     90.68 o 
  14   5  18       25.76       82.70     74.74 o 
  15   5  18      679.50      715.33     83.02 o 
  16   5  18        5.61       80.78     86.29 o 
   0   6  18      876.98      863.78     52.91 o 
   1   6  18     1440.95     1451.19     44.23 o 
   2   6  18      421.65      424.11     39.98 o 
   3   6  18     1698.29     1635.71    129.20 o 
   4   6  18       53.70       75.99     37.43 o 
   5   6  18     2080.54     2065.91    116.27 o 
   6   6  18      558.81      477.82     51.34 o 
   7   6  18      403.88      510.47    109.34 o 
   8   6  18      115.83       82.62     60.06 o 
   9   6  18      277.27      281.12     58.81 o 
  10   6  18       19.40        9.26     69.34 o 
  11   6  18     1176.87     1143.40     75.85 o 
  12   6  18        1.21       31.19     73.74 o 
  13   6  18      492.59      532.26     91.66 o 
  14   6  18       76.73      112.16     85.47 o 
   1   7  18      703.02      673.34     47.69 o 
   2   7  18      348.75      335.78     43.99 o 
   3   7  18      342.68      329.84     42.04 o 
   4   7  18      725.89      656.81     51.48 o 
   5   7  18      501.41      524.94     49.36 o 
   6   7  18      517.44      540.82     53.54 o 
   7   7  18      494.92      500.64     60.14 o 
   8   7  18       52.28       70.82     62.06 o 
   9   7  18      530.54      580.23     86.08 o 
  10   7  18      217.92      287.22     66.35 o 
  11   7  18      241.23      250.40     69.31 o 
  12   7  18      116.48      115.91     74.78 o 
   0   8  18      239.35      210.44     78.17 o 
   1   8  18      109.58      139.77     48.52 o 
   2   8  18      601.24      588.42     51.99 o 
   3   8  18      327.30      320.93     49.98 o 
   4   8  18       17.00       49.93     51.48 o 
   5   8  18      206.84      192.92     55.12 o 
   6   8  18      678.20      609.29     73.88 o 
   7   8  18      102.35      102.42     67.46 o 
   8   8  18      245.40      219.88     66.14 o 
   9   8  18       61.92      122.42     69.64 o 
   1   9  18       20.05       85.22     54.91 o 
   2   9  18      327.67      277.13     59.44 o 
   3   9  18       39.47       92.22     60.90 o 
   4   0  19     2779.78     2617.99    251.16 o 
   6   0  19    11404.58    12029.25   2590.99 o 
   8   0  19      508.84      570.79     93.34 o 
  10   0  19    11440.96    11101.63    121.43 o 
  12   0  19     2180.71     2230.75     84.37 o 
  14   0  19     2661.22     2553.35     93.25 o 
  16   0  19       96.69      113.94     87.56 o 
  18   0  19     2058.28     2023.41    130.31 o 
   0   1  19     3047.76     2885.94     63.53 o 
   1   1  19      245.65      320.42     45.13 o 
   2   1  19    10166.57     9712.83    220.64 o 
   3   1  19     1273.03     1252.51     41.30 o 
   4   1  19     1142.47     1218.05     57.09 o 
   5   1  19      764.16      715.77     71.32 o 
   6   1  19     7403.25     8384.31   1151.25 o 
   7   1  19      630.31      685.28     56.41 o 
   8   1  19     2073.34     2088.23     56.76 o 
   9   1  19      144.29      203.01     82.48 o 
  10   1  19     2963.36     2788.13     57.45 o 
  11   1  19      263.99      228.51     52.31 o 
  12   1  19      343.22      262.46     59.60 o 
  13   1  19       54.99       70.79     61.23 o 
  14   1  19     2366.80     2470.78    156.57 o 
  15   1  19       30.46       63.69     65.76 o 
  16   1  19      459.76      501.02     90.74 o 
  17   1  19       91.24       57.55     67.63 o 
  18   1  19      227.45      250.07     79.49 o 
  19   1  19      126.55      123.00     92.97 o 
   1   2  19     4494.79     4204.07    126.67 o 
   2   2  19     9399.46     9380.06    343.69 o 
   3   2  19     2704.19     2563.74     55.67 o 
   4   2  19     1772.39     1833.55     49.85 o 
   5   2  19     3294.01     3360.14    285.45 o 
   6   2  19     6474.56     6403.58    462.76 o 
   7   2  19     4459.01     4787.42    380.54 o 
   8   2  19       51.50       60.81     43.27 o 
   9   2  19     4679.49     4534.03    259.85 o 
  10   2  19     7191.10     7661.98     79.92 o 
  11   2  19     1227.48     1046.87     59.60 o 
  12   2  19      398.08      388.25     52.51 o 
  13   2  19       49.33      101.59     63.29 o 
  14   2  19      376.50      348.87     73.28 o 
  15   2  19      916.07      886.10     71.28 o 
  16   2  19       78.21       81.19     72.60 o 
  17   2  19      545.87      576.79     74.41 o 
  18   2  19      812.62      959.49     95.21 o 
   0   3  19      195.70      178.13     45.83 o 
   1   3  19     1200.49     1143.40     38.15 o 
   2   3  19     4928.93     4805.41    106.70 o 
   3   3  19     6289.50     6056.16    166.27 o 
   4   3  19     1025.64      994.97     49.70 o 
   5   3  19     4130.93     4343.26    215.48 o 
   6   3  19     5395.90     5526.25    389.66 o 
   7   3  19     1588.58     1603.24    113.68 o 
   8   3  19      543.46      710.81     74.40 o 
   9   3  19     1064.00     1158.70     67.05 o 
  10   3  19      729.72      832.08     51.35 o 
  11   3  19     1946.36     1950.57    125.00 o 
  12   3  19       43.02       19.41     51.21 o 
  13   3  19      598.51      652.15     62.75 o 
  14   3  19      968.14      916.90     67.55 o 
  15   3  19      475.74      445.62     64.45 o 
  16   3  19       15.47       23.26     65.80 o 
  17   3  19      317.36      278.02     74.82 o 
  18   3  19      194.98      249.28     92.52 o 
   1   4  19     6370.37     6160.55     93.82 o 
   2   4  19      502.43      539.21     39.59 o 
   3   4  19     2171.66     2201.49    104.26 o 
   4   4  19     2679.40     2687.99    205.44 o 
   5   4  19      843.94      800.21     44.73 o 
   6   4  19       29.88       68.31     48.52 o 
   7   4  19     3111.69     3126.91     96.01 o 
   8   4  19      258.09      279.38     52.90 o 
   9   4  19     2233.27     2115.04     60.95 o 
  10   4  19      254.22      281.07     69.73 o 
  11   4  19      912.51     1079.21     64.71 o 
  12   4  19       98.72      140.22     63.20 o 
  13   4  19      557.11      633.74     91.54 o 
  14   4  19        1.49        5.43     62.12 o 
  15   4  19      889.64      877.18     71.90 o 
  16   4  19       17.63       69.93     87.92 o 
  17   4  19      388.98      488.52    103.15 o 
   0   5  19      166.73      133.93     52.49 o 
   1   5  19     1231.50     1267.40     44.31 o 
   2   5  19       16.64       41.73     41.37 o 
   3   5  19     7115.80     6706.49    572.39 o 
   4   5  19      110.52      113.92     41.63 o 
   5   5  19     3857.35     3896.22     80.63 o 
   6   5  19       84.85       19.89     49.32 o 
   7   5  19     1034.34     1041.29     82.26 o 
   8   5  19      186.70      191.82     69.56 o 
   9   5  19      330.85      338.39     52.11 o 
  10   5  19       13.79       26.22     59.15 o 
  11   5  19     2401.05     2206.08     77.25 o 
  12   5  19       98.98      166.20     73.43 o 
  13   5  19     1287.79     1197.71     80.14 o 
  14   5  19        2.35       25.47     67.77 o 
  15   5  19      597.01      609.50     84.77 o 
   1   6  19     2535.56     2502.78     96.94 o 
   2   6  19       48.55       51.27     38.80 o 
   3   6  19      503.75      531.35     39.72 o 
   4   6  19      547.46      590.05     56.94 o 
   5   6  19      350.61      331.44     48.83 o 
   6   6  19      316.40      362.39     55.54 o 
   7   6  19     1346.46     1275.70     55.26 o 
   8   6  19       30.21      117.22     55.72 o 
   9   6  19      544.76      450.14     67.35 o 
  10   6  19       89.41      144.78     74.91 o 
  11   6  19      550.06      562.82     74.67 o 
  12   6  19       34.83       -4.04     76.88 o 
  13   6  19       89.93      144.98     84.26 o 
  14   6  19      124.80      130.53     78.71 o 
   0   7  19       84.99       84.03     73.18 o 
   1   7  19      167.85      183.31     43.77 o 
   2   7  19      904.84      881.12     55.49 o 
   3   7  19      977.83      969.80     53.43 o 
   4   7  19       52.55       60.41     49.59 o 
   5   7  19     1076.31     1069.52     50.22 o 
   6   7  19      974.40      931.44     58.42 o 
   7   7  19      196.01      257.64     63.09 o 
   8   7  19      146.64      163.52     67.30 o 
   9   7  19      181.32      255.56     71.16 o 
  10   7  19      242.96      331.05     68.52 o 
  11   7  19      504.08      481.47     67.45 o 
  12   7  19        5.07       30.75     70.77 o 
   1   8  19      262.31      222.94     48.82 o 
   2   8  19      295.60      290.36     49.19 o 
   3   8  19       25.94       75.33     52.97 o 
   4   8  19      187.27      222.01     53.80 o 
   5   8  19       74.12      124.48     53.91 o 
   6   8  19      352.91      340.38     68.32 o 
   7   8  19      297.48      333.23     78.29 o 
   8   8  19        1.10       15.98     72.08 o 
   9   8  19      155.40      102.68     91.67 o 
   0   9  19      131.25      136.48     77.86 o 
   1   9  19       41.93       83.77     55.82 o 
   2   9  19      445.98      309.03     64.00 o 
   4   0  20     2118.29     2047.30    196.91 o 
   6   0  20      651.96      777.63     66.65 o 
   8   0  20    20093.70    19524.23    147.69 o 
  10   0  20      443.77      388.02     86.55 o 
  12   0  20      720.34      650.09     74.48 o 
  14   0  20      979.30      777.80     82.53 o 
  16   0  20     3485.23     3636.96    110.62 o 
  18   0  20       36.77      125.91    146.47 o 
   1   1  20       99.29       94.14     31.06 o 
   2   1  20     1639.67     1482.29     42.26 o 
   3   1  20     1235.87     1118.28     38.27 o 
   4   1  20    15811.47    16087.53    564.30 o
[truncated: 92,702 more chars]
